# Supplementary material for: Iron-Handling, Lipid-Oxygenation, and Hypoxia-Response Gene Expression in the Renal Cortex of Cats with Chronic Kidney Disease: An Analysis-Plan-Guided Secondary Analysis
Source: Vet Sci. 2026 Jun 22;13(6):604. doi: 10.3390/vetsci13060604 (PMC13307564; doi:10.3390/vetsci13060604)
Supplement: Supplementary file 1 [file vetsci-13-00604-s001.zip]

Archive with 5 entries (5 files):
- Figure S1.pdf
- Figure S2.pdf
- Supplementary Document S1.pdf
- Supplementary Document S2 (STROBE checklist).pdf
- Supplementary_Tables_S1-S7.xlsx
