# Supplementary material for: Iron-Handling, Lipid-Oxygenation, and Hypoxia-Response Gene Expression in the Renal Cortex of Cats with Chronic Kidney Disease: An Analysis-Plan-Guided Secondary Analysis
Source: Vet Sci. 2026 Jun 22;13(6):604. doi: 10.3390/vetsci13060604 (PMC13307564; doi:10.3390/vetsci13060604)
Supplement: Supplementary file 1 [file vetsci-13-00604-s001.zip › Supplementary_Tables_S1-S7.xlsx]

## Sheet: Table_S1
gene	arm	rho	p_value	ci_lo	ci_hi	q_BH
VEGFA	HIF	-0.8104	<0.0001	-0.9167	-0.593	0.000194
FTL	ferroptosis	-0.7759	<0.0001	-0.9335	-0.4566	0.000337
ALOX5	ferroptosis	0.7704	<0.0001	0.502	0.925	0.000337
NCOA4	ferroptosis	-0.7201	0.0002	-0.877	-0.4593	0.001337
CISD1	ferroptosis	-0.6297	0.0022	-0.8192	-0.3309	0.010213
EGLN3	HIF	-0.587	0.0052	-0.8321	-0.1976	0.019761
HMOX1	ferroptosis	0.558	0.0086	0.1732	0.804	0.028178
HIF1A	HIF	0.5366	0.0121	0.065	0.8493	0.034916
STEAP3	ferroptosis	0.5256	0.0144	0.0519	0.829	0.03683
EGLN1	HIF	-0.5021	0.0204	-0.7702	-0.0664	0.046849
BNIP3	HIF	-0.4525	0.0395	-0.7181	-0.0709	0.082491
FTH1	ferroptosis	0.38	0.0893	-0.0707	0.735	0.17107
GPX4	ferroptosis	-0.358	0.1111	-0.7442	0.1476	0.196559
LPCAT3	ferroptosis	0.3456	0.125	-0.1198	0.6976	0.205302
NFE2L2	ferroptosis	0.3062	0.177	-0.1733	0.6836	0.254404
LDHA	HIF	0.3062	0.177	-0.2093	0.7058	0.254404
SLC2A1	HIF	0.2897	0.2028	-0.2384	0.6973	0.274322
EGLN2	HIF	0.2593	0.2563	-0.1828	0.6174	0.327479
ACSL4	ferroptosis	0.229	0.3181	-0.2691	0.6809	0.385024
HIF1AN	HIF	-0.1545	0.5037	-0.5373	0.2813	0.579257
SLC40A1	ferroptosis	0.0917	0.6925	-0.3868	0.5478	0.742482
EPAS1	HIF	-0.0862	0.7102	-0.531	0.3732	0.742482
TFRC	ferroptosis	0.0331	0.8867	-0.4032	0.4663	0.886715

## Sheet: Table_S2
contrast	total_genes_tested	sig_up	sig_down	sig_total	enrichment_query_size	unmapped_or_filtered_for_enrichment	note
CKD_1_2_vs_Control	16959	511	28	539	535	4	g:Profiler query size reflects mapped DEG identifiers only
CKD_3_4_vs_Control	16959	1730	956	2686	2678	8	g:Profiler query size reflects mapped DEG identifiers only
CKD_3_4_vs_CKD_1_2	16959	75	175	250	249	1	g:Profiler query size reflects mapped DEG identifiers only
LRT_omnibus	16959			3361			No enrichment query generated for omnibus LRT set

## Sheet: Table_S2a
contrast	gene_name	arm	log2FC	padj	significant
CKD_1_2_vs_Control	ALOX5	ferroptosis	1.44307	0.0409504	TRUE
CKD_1_2_vs_Control	EGLN1	HIF	-0.29623	0.126359	FALSE
CKD_1_2_vs_Control	VEGFA	HIF	-0.437165	0.132365	FALSE
CKD_1_2_vs_Control	HMOX1	ferroptosis	0.828702	0.134292	FALSE
CKD_1_2_vs_Control	NCOA4	ferroptosis	-0.79365	0.23148	FALSE
CKD_1_2_vs_Control	HIF1AN	HIF	-0.25481	0.34076	FALSE
CKD_1_2_vs_Control	EGLN3	HIF	-0.326621	0.343187	FALSE
CKD_1_2_vs_Control	EGLN2	HIF	0.306706	0.377633	FALSE
CKD_1_2_vs_Control	FTH1	ferroptosis	0.512317	0.42331	FALSE
CKD_1_2_vs_Control	CISD1	ferroptosis	-0.420215	0.478756	FALSE
CKD_1_2_vs_Control	STEAP3	ferroptosis	0.234644	0.520467	FALSE
CKD_1_2_vs_Control	ACSL4	ferroptosis	-0.398885	0.522711	FALSE
CKD_1_2_vs_Control	FTL	ferroptosis	-0.318728	0.535254	FALSE
CKD_1_2_vs_Control	GPX4	ferroptosis	0.222934	0.652124	FALSE
CKD_1_2_vs_Control	EPAS1	HIF	-0.188129	0.6825	FALSE
CKD_1_2_vs_Control	BNIP3	HIF	-0.221304	0.693541	FALSE
CKD_1_2_vs_Control	SLC2A1	HIF	-0.154343	0.700666	FALSE
CKD_1_2_vs_Control	LPCAT3	ferroptosis	0.0474472	0.88509	FALSE
CKD_1_2_vs_Control	LDHA	HIF	-0.0724802	0.891287	FALSE
CKD_1_2_vs_Control	SLC40A1	ferroptosis	-0.10981	0.903821	FALSE
CKD_1_2_vs_Control	NFE2L2	ferroptosis	-0.0410179	0.910477	FALSE
CKD_1_2_vs_Control	TFRC	ferroptosis	-0.110244	0.91196	FALSE
CKD_1_2_vs_Control	HIF1A	HIF	0.0542956	0.91738	FALSE
CKD_3_4_vs_Control	VEGFA	HIF	-1.20733	9.62418e-09	TRUE
CKD_3_4_vs_Control	HIF1A	HIF	1.13515	5.90624e-05	TRUE
CKD_3_4_vs_Control	FTL	ferroptosis	-1.35244	7.40863e-05	TRUE
CKD_3_4_vs_Control	NCOA4	ferroptosis	-1.87811	7.42134e-05	TRUE
CKD_3_4_vs_Control	STEAP3	ferroptosis	0.845825	0.000532499	FALSE
CKD_3_4_vs_Control	ALOX5	ferroptosis	1.95768	0.000560367	TRUE
CKD_3_4_vs_Control	EGLN1	HIF	-0.478789	0.00100063	FALSE
CKD_3_4_vs_Control	EGLN3	HIF	-0.674957	0.00487343	FALSE
CKD_3_4_vs_Control	CISD1	ferroptosis	-0.985919	0.0155762	FALSE
CKD_3_4_vs_Control	BNIP3	HIF	-0.824667	0.0228756	FALSE
CKD_3_4_vs_Control	HMOX1	ferroptosis	0.895459	0.0328585	FALSE
CKD_3_4_vs_Control	HIF1AN	HIF	-0.351059	0.0676586	FALSE
CKD_3_4_vs_Control	FTH1	ferroptosis	0.533366	0.267147	FALSE
CKD_3_4_vs_Control	GPX4	ferroptosis	-0.354112	0.323171	FALSE
CKD_3_4_vs_Control	NFE2L2	ferroptosis	0.162577	0.484299	FALSE
CKD_3_4_vs_Control	LPCAT3	ferroptosis	0.121236	0.581043	FALSE
CKD_3_4_vs_Control	SLC2A1	HIF	0.156367	0.616392	FALSE
CKD_3_4_vs_Control	EPAS1	HIF	-0.173217	0.632582	FALSE
CKD_3_4_vs_Control	ACSL4	ferroptosis	-0.186714	0.728176	FALSE
CKD_3_4_vs_Control	EGLN2	HIF	0.094536	0.762101	FALSE
CKD_3_4_vs_Control	LDHA	HIF	0.0532102	0.894144	FALSE
CKD_3_4_vs_Control	TFRC	ferroptosis	-0.0897339	0.904155	FALSE
CKD_3_4_vs_Control	SLC40A1	ferroptosis	0.0147029	0.985028	FALSE
CKD_3_4_vs_CKD_1_2	HIF1A	HIF	1.08085	0.000600885	TRUE
CKD_3_4_vs_CKD_1_2	VEGFA	HIF	-0.770165	0.00173987	FALSE
CKD_3_4_vs_CKD_1_2	FTL	ferroptosis	-1.03371	0.0126173	TRUE
CKD_3_4_vs_CKD_1_2	STEAP3	ferroptosis	0.611181	0.0439855	FALSE
CKD_3_4_vs_CKD_1_2	NCOA4	ferroptosis	-1.08446	0.0744812	FALSE
CKD_3_4_vs_CKD_1_2	GPX4	ferroptosis	-0.577046	0.173312	FALSE
CKD_3_4_vs_CKD_1_2	BNIP3	HIF	-0.603363	0.205619	FALSE
CKD_3_4_vs_CKD_1_2	EGLN3	HIF	-0.348336	0.287843	FALSE
CKD_3_4_vs_CKD_1_2	CISD1	ferroptosis	-0.565705	0.308733	FALSE
CKD_3_4_vs_CKD_1_2	EGLN1	HIF	-0.182559	0.374488	FALSE
CKD_3_4_vs_CKD_1_2	SLC2A1	HIF	0.31071	0.388014	FALSE
CKD_3_4_vs_CKD_1_2	NFE2L2	ferroptosis	0.203595	0.48378	FALSE
CKD_3_4_vs_CKD_1_2	ALOX5	ferroptosis	0.514614	0.547246	FALSE
CKD_3_4_vs_CKD_1_2	EGLN2	HIF	-0.21217	0.560092	FALSE
CKD_3_4_vs_CKD_1_2	HIF1AN	HIF	-0.0962489	0.75861	FALSE
CKD_3_4_vs_CKD_1_2	ACSL4	ferroptosis	0.212171	0.763987	FALSE
CKD_3_4_vs_CKD_1_2	LDHA	HIF	0.12569	0.803849	FALSE
CKD_3_4_vs_CKD_1_2	LPCAT3	ferroptosis	0.0737892	0.814522	FALSE
CKD_3_4_vs_CKD_1_2	SLC40A1	ferroptosis	0.124512	0.888064	FALSE
CKD_3_4_vs_CKD_1_2	HMOX1	ferroptosis	0.0667565	0.927905	FALSE
CKD_3_4_vs_CKD_1_2	EPAS1	HIF	0.0149126	0.978436	FALSE
CKD_3_4_vs_CKD_1_2	FTH1	ferroptosis	0.0210491	0.978943	FALSE
CKD_3_4_vs_CKD_1_2	TFRC	ferroptosis	0.0205096	0.983037	FALSE

## Sheet: Table_S2b
gene_id	baseMean	log2FoldChange	lfcSE	stat	pvalue	padj	gene_name
ENSFCAG00000026462	5797.27	-1.20733	0.176524	46.8294	6.77846e-11	1.21572e-07	VEGFA
ENSFCAG00000003427	8148.12	1.13515	0.231064	35.1713	2.30494e-08	7.10256e-06	HIF1A
ENSFCAG00000003348	226945	-1.35244	0.279273	24.4549	4.89424e-06	0.000338562	FTL
ENSFCAG00000027549	16005.3	-1.87811	0.387958	22.6983	1.17798e-05	0.000612405	NCOA4
ENSFCAG00000007092	737.462	0.845825	0.198636	20.6511	3.27847e-05	0.00122963	STEAP3
ENSFCAG00000023997	3768.32	-0.478789	0.118309	16.8084	0.000223923	0.00431746	EGLN1
ENSFCAG00000013124	952.221	1.95768	0.461498	16.3344	0.000283811	0.00505255	ALOX5
ENSFCAG00000040826	3915.34	-0.674957	0.19494	12.023	0.00245042	0.0198422	EGLN3
ENSFCAG00000036978	3479.44	-0.985919	0.328781	8.98722	0.0111802	0.0541224	CISD1
ENSFCAG00000039164	4187	-0.824667	0.291139	8.52408	0.0140935	0.0637803	BNIP3
ENSFCAG00000040191	843.547	0.895459	0.335568	7.98288	0.0184731	0.0766983	HMOX1
ENSFCAG00000024883	1226.96	-0.351059	0.151231	5.79489	0.0551641	0.158549	HIF1AN
ENSFCAG00000022744	10596.3	-0.354112	0.261379	5.55189	0.0622905	0.1725	GPX4
ENSFCAG00000024463	4387.73	0.094536	0.194772	2.89378	0.235301	0.405241	EGLN2
ENSFCAG00000007382	140843	0.533366	0.355929	2.7059	0.258476	0.428635	FTH1
ENSFCAG00000006060	976.493	0.156367	0.206829	2.61013	0.271154	0.441453	SLC2A1
ENSFCAG00000012147	11370.9	0.162577	0.160951	2.02175	0.3639	0.527148	NFE2L2
ENSFCAG00000006754	22159.6	-0.186714	0.340751	1.47829	0.477523	0.620829	ACSL4
ENSFCAG00000013629	25093.8	-0.173217	0.238926	0.780462	0.676901	0.772065	EPAS1
ENSFCAG00000004289	2070.56	0.121236	0.147431	0.700417	0.704541	0.792814	LPCAT3
ENSFCAG00000015735	27062.7	0.0532102	0.238999	0.323685	0.850575	0.897941	LDHA
ENSFCAG00000007466	6808.2	0.0147029	0.401096	0.13255	0.935873	0.956184	SLC40A1
ENSFCAG00000003694	1880.02	-0.0897339	0.439935	0.0725992	0.964351	0.974471	TFRC

## Sheet: Table_S3
disease_stage	label	n	median_composite	iqr_composite	mean_composite	sd_composite
Control	Primary (with SRR34712199)	6	0.201	0.47	0.16	0.288
CKD_1_2	Primary (with SRR34712199)	8	-0.088	0.512	-0.145	0.398
CKD_3_4	Primary (with SRR34712199)	7	0.259	0.119	0.029	0.727
Control	Excluding SRR34712199	6	0.201	0.47	0.16	0.288
CKD_1_2	Excluding SRR34712199	8	-0.088	0.512	-0.145	0.398
CKD_3_4	Excluding SRR34712199	6	0.285	0.091	0.301	0.104

## Sheet: Table_S4
disease_stage	n	median_composite	iqr_composite	mean_composite	sd_composite	median_ferro	median_hif
Control	6	-0.043	0.215	-0.058	0.221	-0.047	-0.1
CKD_1_2	7	0.196	0.194	0.119	0.187	0.037	0.204
CKD_3_4	4	0.014	0.278	-0.121	0.413	0.151	-0.362

## Sheet: Table_S5
query	significant	p_value	term_size	query_size	intersection_size	precision	recall	term_id	source	term_name	effective_domain_size	source_order	parents
query_1	TRUE	7.28939e-40	1655	2678	460	0.17177	0.277946	GO:0002376	GO:BP	immune system process	17594	904	GO:0008150
query_1	TRUE	7.05544e-38	1062	2678	330	0.123226	0.310734	GO:0006955	GO:BP	immune response	17594	2575	GO:0002376|GO:0050896
query_1	TRUE	9.55578e-25	5317	2678	1054	0.393577	0.198232	GO:0050896	GO:BP	response to stimulus	17594	13167	GO:0008150
query_1	TRUE	4.38015e-23	1053	2678	290	0.10829	0.275404	GO:0002682	GO:BP	regulation of immune system process	17594	1198	GO:0002376|GO:0050789
query_1	TRUE	2.59178e-22	1021	2678	281	0.104929	0.27522	GO:0051240	GO:BP	positive regulation of multicellular organismal process	17594	13408	GO:0032501|GO:0048518|GO:0051239
query_1	TRUE	2.27541e-21	4217	2678	854	0.318895	0.202514	GO:0032501	GO:BP	multicellular organismal process	17594	7557	GO:0008150
query_1	TRUE	2.27541e-21	720	2678	215	0.0802838	0.298611	GO:0001775	GO:BP	cell activation	17594	438	GO:0009987|GO:0032501
query_1	TRUE	6.80703e-21	745	2678	219	0.0817774	0.29396	GO:0002684	GO:BP	positive regulation of immune system process	17594	1200	GO:0002376|GO:0002682|GO:0048518
query_1	TRUE	1.24222e-20	1378	2678	346	0.129201	0.251089	GO:0009605	GO:BP	response to external stimulus	17594	3519	GO:0050896
query_1	TRUE	1.13801e-18	1009	2678	267	0.0997013	0.264618	GO:0006952	GO:BP	defense response	17594	2572	GO:0006950
query_1	TRUE	5.10816e-18	641	2678	189	0.0705751	0.294852	GO:0045321	GO:BP	leukocyte activation	17594	11194	GO:0001775|GO:0002376
query_1	TRUE	1.01867e-17	539	2678	166	0.0619866	0.307978	GO:0046649	GO:BP	lymphocyte activation	17594	12121	GO:0045321
query_1	TRUE	1.0708e-17	262	2678	101	0.0377147	0.385496	GO:0002250	GO:BP	adaptive immune response	17594	780	GO:0006955
query_1	TRUE	1.17751e-17	1854	2678	424	0.158327	0.228695	GO:0051239	GO:BP	regulation of multicellular organismal process	17594	13407	GO:0032501|GO:0050789
query_1	TRUE	5.92579e-17	384	2678	129	0.0481703	0.335938	GO:0042110	GO:BP	T cell activation	17594	9879	GO:0046649
query_1	TRUE	6.37102e-16	3820	2678	758	0.283047	0.198429	GO:0007154	GO:BP	cell communication	17594	2705	GO:0009987
query_1	TRUE	9.16803e-16	629	2678	180	0.0672143	0.286169	GO:0050776	GO:BP	regulation of immune response	17594	13079	GO:0002682|GO:0006955|GO:0048583
query_1	TRUE	1.14597e-15	3800	2678	753	0.28118	0.198158	GO:0023052	GO:BP	signaling	17594	6607	GO:0050789
query_1	TRUE	1.69836e-15	421	2678	134	0.0500373	0.31829	GO:0002252	GO:BP	immune effector process	17594	782	GO:0002376
query_1	TRUE	1.28829e-14	713	2678	194	0.0724421	0.27209	GO:0032101	GO:BP	regulation of response to external stimulus	17594	7318	GO:0009605|GO:0048583
query_1	TRUE	2.15605e-14	1817	2678	403	0.150485	0.221794	GO:0007166	GO:BP	cell surface receptor signaling pathway	17594	2717	GO:0007165
query_1	TRUE	1.43031e-13	905	2678	229	0.0855116	0.253039	GO:0007155	GO:BP	cell adhesion	17594	2706	GO:0009987
query_1	TRUE	2.25486e-13	510	2678	148	0.0552651	0.290196	GO:0001816	GO:BP	cytokine production	17594	471	GO:0010467|GO:0032501
query_1	TRUE	2.30335e-13	899	2678	227	0.0847647	0.252503	GO:0009607	GO:BP	response to biotic stimulus	17594	3521	GO:0050896
query_1	TRUE	2.93117e-13	866	2678	220	0.0821509	0.254042	GO:0051707	GO:BP	response to other organism	17594	13714	GO:0043207|GO:0044419
query_1	TRUE	2.93117e-13	221	2678	82	0.0306199	0.371041	GO:0002460	GO:BP	adaptive immune response based on somatic recombination of immune receptors built from immunoglobulin superfamily domains	17594	981	GO:0002250
query_1	TRUE	2.93117e-13	866	2678	220	0.0821509	0.254042	GO:0043207	GO:BP	response to external biotic stimulus	17594	10480	GO:0009605|GO:0009607
query_1	TRUE	5.19812e-13	409	2678	125	0.0466766	0.305623	GO:0050865	GO:BP	regulation of cell activation	17594	13141	GO:0001775|GO:0050794|GO:0051239
query_1	TRUE	8.98699e-13	421	2678	127	0.0474235	0.301663	GO:0002521	GO:BP	leukocyte differentiation	17594	1041	GO:0030097|GO:0030154
query_1	TRUE	9.08642e-13	505	2678	145	0.0541449	0.287129	GO:0001817	GO:BP	regulation of cytokine production	17594	472	GO:0001816|GO:0010468|GO:0051239
query_1	TRUE	1.11857e-12	3490	2678	683	0.255041	0.195702	GO:0007165	GO:BP	signal transduction	17594	2716	GO:0007154|GO:0009987|GO:0023052|GO:0050794|GO:0051716
query_1	TRUE	1.6178e-12	282	2678	95	0.0354742	0.336879	GO:0007159	GO:BP	leukocyte cell-cell adhesion	17594	2710	GO:0098609
query_1	TRUE	8.39929e-12	466	2678	134	0.0500373	0.287554	GO:0006954	GO:BP	inflammatory response	17594	2574	GO:0006952
query_1	TRUE	1.03087e-11	539	2678	149	0.0556385	0.276438	GO:0019752	GO:BP	carboxylic acid metabolic process	17594	6004	GO:0043436
query_1	TRUE	1.03087e-11	343	2678	107	0.0399552	0.311953	GO:1903131	GO:BP	mononuclear cell differentiation	17594	22467	GO:0002521
query_1	TRUE	1.59102e-11	513	2678	143	0.0533981	0.278752	GO:0050778	GO:BP	positive regulation of immune response	17594	13081	GO:0002684|GO:0006955|GO:0048584|GO:0050776
query_1	TRUE	2.28168e-11	338	2678	105	0.0392084	0.310651	GO:0051249	GO:BP	regulation of lymphocyte activation	17594	13414	GO:0002694|GO:0046649
query_1	TRUE	2.96927e-11	551	2678	150	0.0560119	0.272232	GO:0043436	GO:BP	oxoacid metabolic process	17594	10596	GO:0006082
query_1	TRUE	4.64768e-11	554	2678	150	0.0560119	0.270758	GO:0006082	GO:BP	organic acid metabolic process	17594	1943	GO:0044281
query_1	TRUE	5.26556e-11	679	2678	175	0.0653473	0.257732	GO:0098542	GO:BP	defense response to other organism	17594	18545	GO:0006952|GO:0051707
query_1	TRUE	5.78171e-11	285	2678	92	0.034354	0.322807	GO:0030098	GO:BP	lymphocyte differentiation	17594	6643	GO:0046649|GO:1903131
query_1	TRUE	5.78171e-11	375	2678	112	0.0418223	0.298667	GO:0002694	GO:BP	regulation of leukocyte activation	17594	1210	GO:0002682|GO:0045321|GO:0050865
query_1	TRUE	9.57936e-11	314	2678	98	0.0365945	0.312102	GO:0001819	GO:BP	positive regulation of cytokine production	17594	474	GO:0001816|GO:0001817|GO:0010628|GO:0051240
query_1	TRUE	1.0913e-10	580	2678	154	0.0575056	0.265517	GO:0098609	GO:BP	cell-cell adhesion	17594	18556	GO:0007155
query_1	TRUE	1.12362e-10	215	2678	75	0.028006	0.348837	GO:0044282	GO:BP	small molecule catabolic process	17594	10851	GO:0009056|GO:0044281
query_1	TRUE	1.238e-10	2062	2678	427	0.159447	0.207081	GO:0042221	GO:BP	response to chemical	17594	9956	GO:0050896
query_1	TRUE	2.42506e-10	972	2678	229	0.0855116	0.235597	GO:0044419	GO:BP	biological process involved in interspecies interaction between organisms	17594	10892	GO:0008150
query_1	TRUE	3.50422e-10	254	2678	83	0.0309933	0.326772	GO:0050863	GO:BP	regulation of T cell activation	17594	13139	GO:0042110|GO:0051249
query_1	TRUE	3.50422e-10	207	2678	72	0.0268857	0.347826	GO:0002449	GO:BP	lymphocyte mediated immunity	17594	970	GO:0002443
query_1	TRUE	3.67595e-10	237	2678	79	0.0294996	0.333333	GO:0050867	GO:BP	positive regulation of cell activation	17594	13143	GO:0001775|GO:0048522|GO:0050865|GO:0051240
query_1	TRUE	3.68266e-10	1511	2678	327	0.122106	0.216413	GO:0048584	GO:BP	positive regulation of response to stimulus	17594	12688	GO:0048518|GO:0048583|GO:0050896
query_1	TRUE	4.98306e-10	2606	2678	517	0.193055	0.198388	GO:0048583	GO:BP	regulation of response to stimulus	17594	12687	GO:0050789|GO:0050896
query_1	TRUE	9.92473e-10	104	2678	45	0.0168036	0.432692	GO:0006959	GO:BP	humoral immune response	17594	2579	GO:0006955
query_1	TRUE	1.00129e-09	259	2678	83	0.0309933	0.320463	GO:0002443	GO:BP	leukocyte mediated immunity	17594	964	GO:0002252
query_1	TRUE	1.01942e-09	719	2678	178	0.0664675	0.247566	GO:0006811	GO:BP	monoatomic ion transport	17594	2483	GO:0006810
query_1	TRUE	1.17931e-09	225	2678	75	0.028006	0.333333	GO:0070661	GO:BP	leukocyte proliferation	17594	16014	GO:0008283
query_1	TRUE	1.34358e-09	171	2678	62	0.0231516	0.362573	GO:0070663	GO:BP	regulation of leukocyte proliferation	17594	16016	GO:0042127|GO:0070661
query_1	TRUE	2.23389e-09	528	2678	139	0.0519044	0.263258	GO:0031347	GO:BP	regulation of defense response	17594	7099	GO:0006952|GO:0080134
query_1	TRUE	2.57596e-09	549	2678	143	0.0533981	0.260474	GO:0030155	GO:BP	regulation of cell adhesion	17594	6655	GO:0007155|GO:0050794
query_1	TRUE	3.08787e-09	212	2678	71	0.0265123	0.334906	GO:0030217	GO:BP	T cell differentiation	17594	6688	GO:0030098|GO:0042110
query_1	TRUE	3.8128e-09	552	2678	143	0.0533981	0.259058	GO:0140546	GO:BP	defense response to symbiont	17594	19565	GO:0098542
query_1	TRUE	4.4311e-09	253	2678	80	0.029873	0.316206	GO:0050900	GO:BP	leukocyte migration	17594	13170	GO:0002376|GO:0016477
query_1	TRUE	4.62562e-09	326	2678	96	0.0358476	0.294479	GO:0022407	GO:BP	regulation of cell-cell adhesion	17594	6566	GO:0030155|GO:0098609
query_1	TRUE	5.48351e-09	206	2678	69	0.0257655	0.334951	GO:0032943	GO:BP	mononuclear cell proliferation	17594	7871	GO:0070661
query_1	TRUE	7.23018e-09	251	2678	79	0.0294996	0.314741	GO:1903037	GO:BP	regulation of leukocyte cell-cell adhesion	17594	22398	GO:0007159|GO:0022407
query_1	TRUE	7.24973e-09	161	2678	58	0.021658	0.360248	GO:0032944	GO:BP	regulation of mononuclear cell proliferation	17594	7872	GO:0032943|GO:0070663
query_1	TRUE	7.36159e-09	153	2678	56	0.0209111	0.366013	GO:0046395	GO:BP	carboxylic acid catabolic process	17594	11957	GO:0016054|GO:0019752
query_1	TRUE	7.36159e-09	153	2678	56	0.0209111	0.366013	GO:0016054	GO:BP	organic acid catabolic process	17594	5062	GO:0006082|GO:0044282
query_1	TRUE	7.60165e-09	225	2678	73	0.0272591	0.324444	GO:0002696	GO:BP	positive regulation of leukocyte activation	17594	1212	GO:0002684|GO:0002694|GO:0045321|GO:0050867
query_1	TRUE	1.04332e-08	209	2678	69	0.0257655	0.330144	GO:0051251	GO:BP	positive regulation of lymphocyte activation	17594	13416	GO:0002696|GO:0046649|GO:0051249
query_1	TRUE	1.19808e-08	201	2678	67	0.0250187	0.333333	GO:0046651	GO:BP	lymphocyte proliferation	17594	12122	GO:0032943|GO:0046649
query_1	TRUE	1.28893e-08	210	2678	69	0.0257655	0.328571	GO:0060326	GO:BP	cell chemotaxis	17594	14329	GO:0006935|GO:0016477|GO:0070887
query_1	TRUE	1.71349e-08	4417	2678	805	0.300597	0.18225	GO:0051716	GO:BP	cellular response to stimulus	17594	13719	GO:0009987|GO:0050896
query_1	TRUE	2.0549e-08	252	2678	78	0.0291262	0.309524	GO:0032102	GO:BP	negative regulation of response to external stimulus	17594	7319	GO:0009605|GO:0032101|GO:0048585
query_1	TRUE	2.16436e-08	383	2678	106	0.0395818	0.276762	GO:0002253	GO:BP	activation of immune response	17594	783	GO:0002376|GO:0050778
query_1	TRUE	2.59054e-08	423	2678	114	0.0425691	0.269504	GO:0032103	GO:BP	positive regulation of response to external stimulus	17594	7320	GO:0009605|GO:0032101|GO:0048584
query_1	TRUE	2.71939e-08	158	2678	56	0.0209111	0.35443	GO:0050670	GO:BP	regulation of lymphocyte proliferation	17594	13033	GO:0032944|GO:0046651|GO:0051249
query_1	TRUE	6.37684e-08	157	2678	55	0.0205377	0.350318	GO:0050870	GO:BP	positive regulation of T cell activation	17594	13146	GO:0042110|GO:0050863|GO:0051251|GO:1903039
query_1	TRUE	6.51447e-08	342	2678	96	0.0358476	0.280702	GO:0009617	GO:BP	response to bacterium	17594	3529	GO:0051707
query_1	TRUE	6.92699e-08	352	2678	98	0.0365945	0.278409	GO:0002764	GO:BP	immune response-regulating signaling pathway	17594	1273	GO:0007165|GO:0050776
query_1	TRUE	7.2884e-08	277	2678	82	0.0306199	0.296029	GO:0006935	GO:BP	chemotaxis	17594	2563	GO:0042221|GO:0042330
query_1	TRUE	8.17267e-08	1090	2678	239	0.0892457	0.219266	GO:0044281	GO:BP	small molecule metabolic process	17594	10850	GO:0008152
query_1	TRUE	8.45737e-08	650	2678	157	0.0586258	0.241538	GO:0030097	GO:BP	hemopoiesis	17594	6642	GO:0048468
query_1	TRUE	8.50421e-08	278	2678	82	0.0306199	0.294964	GO:0042330	GO:BP	taxis	17594	10003	GO:0009605|GO:0040011
query_1	TRUE	9.52496e-08	122	2678	46	0.017177	0.377049	GO:1901605	GO:BP	alpha-amino acid metabolic process	17594	21311	GO:0006520|GO:0019752
query_1	TRUE	9.52496e-08	233	2678	72	0.0268857	0.309013	GO:0050727	GO:BP	regulation of inflammatory response	17594	13055	GO:0006954|GO:0031347|GO:0032101
query_1	TRUE	1.02847e-07	3675	2678	678	0.253174	0.18449	GO:0048856	GO:BP	anatomical structure development	17594	12931	GO:0032502
query_1	TRUE	1.05933e-07	99	2678	40	0.0149365	0.40404	GO:0016064	GO:BP	immunoglobulin mediated immune response	17594	5070	GO:0019724
query_1	TRUE	1.06099e-07	261	2678	78	0.0291262	0.298851	GO:0042060	GO:BP	wound healing	17594	9856	GO:0009611
query_1	TRUE	1.09614e-07	903	2678	204	0.0761763	0.225914	GO:2000026	GO:BP	regulation of multicellular organismal development	17594	24952	GO:0007275|GO:0050793|GO:0051239
query_1	TRUE	1.13139e-07	591	2678	145	0.0541449	0.245347	GO:0034097	GO:BP	response to cytokine	17594	8345	GO:1901652
query_1	TRUE	1.27764e-07	173	2678	58	0.021658	0.33526	GO:1903039	GO:BP	positive regulation of leukocyte cell-cell adhesion	17594	22400	GO:0007159|GO:0022409|GO:1903037
query_1	TRUE	1.41162e-07	593	2678	145	0.0541449	0.244519	GO:1901652	GO:BP	response to peptide	17594	21338	GO:0042221
query_1	TRUE	1.41162e-07	100	2678	40	0.0149365	0.4	GO:0019724	GO:BP	B cell mediated immunity	17594	5987	GO:0002449|GO:0002460
query_1	TRUE	1.62456e-07	832	2678	190	0.0709485	0.228365	GO:0051094	GO:BP	positive regulation of developmental process	17594	13316	GO:0032502|GO:0048518|GO:0050793
query_1	TRUE	1.78632e-07	508	2678	128	0.0477969	0.251969	GO:0045087	GO:BP	innate immune response	17594	11116	GO:0006955|GO:0140546
query_1	TRUE	1.93446e-07	101	2678	40	0.0149365	0.39604	GO:0070665	GO:BP	positive regulation of leukocyte proliferation	17594	16018	GO:0008284|GO:0070661|GO:0070663
query_1	TRUE	2.74872e-07	130	2678	47	0.0175504	0.361538	GO:0046631	GO:BP	alpha-beta T cell activation	17594	12103	GO:0042110
query_1	TRUE	2.83479e-07	333	2678	92	0.034354	0.276276	GO:0009611	GO:BP	response to wounding	17594	3525	GO:0006950
query_1	TRUE	3.10232e-07	324	2678	90	0.0336072	0.277778	GO:0019221	GO:BP	cytokine-mediated signaling pathway	17594	5568	GO:0007166|GO:0071345
query_1	TRUE	3.45458e-07	344	2678	94	0.0351008	0.273256	GO:0002683	GO:BP	negative regulation of immune system process	17594	1199	GO:0002376|GO:0002682|GO:0048519
query_1	TRUE	3.68771e-07	2577	2678	492	0.183719	0.19092	GO:0048869	GO:BP	cellular developmental process	17594	12943	GO:0009987|GO:0032502
query_1	TRUE	3.68771e-07	2577	2678	492	0.183719	0.19092	GO:0030154	GO:BP	cell differentiation	17594	6654	GO:0048869
query_1	TRUE	4.66414e-07	201	2678	63	0.023525	0.313433	GO:0022409	GO:BP	positive regulation of cell-cell adhesion	17594	6568	GO:0022407|GO:0045785|GO:0098609
query_1	TRUE	5.44353e-07	4139	2678	747	0.27894	0.180478	GO:0048518	GO:BP	positive regulation of biological process	17594	12634	GO:0008150|GO:0050789
query_1	TRUE	6.25386e-07	150	2678	51	0.0190441	0.34	GO:0030595	GO:BP	leukocyte chemotaxis	17594	6824	GO:0050900|GO:0060326
query_1	TRUE	8.21255e-07	604	2678	144	0.0537715	0.238411	GO:0006812	GO:BP	monoatomic cation transport	17594	2484	GO:0006811
query_1	TRUE	8.28136e-07	126	2678	45	0.0168036	0.357143	GO:0050817	GO:BP	coagulation	17594	13107	GO:0032501
query_1	TRUE	8.62784e-07	818	2678	184	0.068708	0.224939	GO:0040011	GO:BP	locomotion	17594	9808	GO:0008150
query_1	TRUE	9.78198e-07	322	2678	88	0.0328603	0.273292	GO:0045785	GO:BP	positive regulation of cell adhesion	17594	11455	GO:0007155|GO:0030155|GO:0048522
query_1	TRUE	1.13034e-06	144	2678	49	0.0182972	0.340278	GO:0097529	GO:BP	myeloid leukocyte migration	17594	18446	GO:0050900
query_1	TRUE	1.21519e-06	540	2678	131	0.0489171	0.242593	GO:0071345	GO:BP	cellular response to cytokine stimulus	17594	16367	GO:0034097
query_1	TRUE	1.22918e-06	7678	2678	1300	0.485437	0.169315	GO:0065007	GO:BP	biological regulation	17594	15666	GO:0008150
query_1	TRUE	1.33871e-06	3938	2678	711	0.265497	0.180549	GO:0032502	GO:BP	developmental process	17594	7558	GO:0008150
query_1	TRUE	1.37782e-06	62	2678	28	0.0104556	0.451613	GO:0009063	GO:BP	amino acid catabolic process	17594	3225	GO:0006520|GO:0009056
query_1	TRUE	1.63119e-06	548	2678	132	0.0492905	0.240876	GO:0034220	GO:BP	monoatomic ion transmembrane transport	17594	8445	GO:0006811|GO:0055085
query_1	TRUE	1.65998e-06	370	2678	97	0.0362211	0.262162	GO:0032787	GO:BP	monocarboxylic acid metabolic process	17594	7765	GO:0019752
query_1	TRUE	1.65998e-06	410	2678	105	0.0392084	0.256098	GO:0040017	GO:BP	positive regulation of locomotion	17594	9814	GO:0040011|GO:0040012|GO:0048518
query_1	TRUE	1.72657e-06	30	2678	18	0.00672143	0.6	GO:0002455	GO:BP	humoral immune response mediated by circulating immunoglobulin	17594	976	GO:0006959|GO:0016064
query_1	TRUE	1.81728e-06	222	2678	66	0.0246453	0.297297	GO:0030198	GO:BP	extracellular matrix organization	17594	6674	GO:0043062|GO:0045229
query_1	TRUE	1.81728e-06	222	2678	66	0.0246453	0.297297	GO:0045229	GO:BP	external encapsulating structure organization	17594	11178	GO:0016043
query_1	TRUE	1.82596e-06	121	2678	43	0.0160568	0.355372	GO:0007596	GO:BP	blood coagulation	17594	3041	GO:0007599|GO:0042060|GO:0050817
query_1	TRUE	2.16689e-06	223	2678	66	0.0246453	0.295964	GO:0043062	GO:BP	extracellular structure organization	17594	10414	GO:0016043
query_1	TRUE	2.23788e-06	214	2678	64	0.0238984	0.299065	GO:1902105	GO:BP	regulation of leukocyte differentiation	17594	21731	GO:0002521|GO:1903706
query_1	TRUE	2.55975e-06	252	2678	72	0.0268857	0.285714	GO:0002697	GO:BP	regulation of immune effector process	17594	1213	GO:0002252|GO:0002682
query_1	TRUE	2.94385e-06	64	2678	28	0.0104556	0.4375	GO:0033627	GO:BP	cell adhesion mediated by integrin	17594	8268	GO:0007155
query_1	TRUE	2.96039e-06	1567	2678	314	0.117252	0.200383	GO:0050793	GO:BP	regulation of developmental process	17594	13089	GO:0032502|GO:0050789
query_1	TRUE	3.0565e-06	400	2678	102	0.0380881	0.255	GO:2000147	GO:BP	positive regulation of cell motility	17594	25056	GO:0040017|GO:0048522|GO:0048870|GO:2000145
query_1	TRUE	3.29595e-06	207	2678	62	0.0231516	0.299517	GO:0002768	GO:BP	immune response-regulating cell surface receptor signaling pathway	17594	1277	GO:0002764|GO:0007166
query_1	TRUE	3.72795e-06	551	2678	131	0.0489171	0.23775	GO:0008284	GO:BP	positive regulation of cell population proliferation	17594	3137	GO:0008283|GO:0042127|GO:0048522
query_1	TRUE	3.85087e-06	124	2678	43	0.0160568	0.346774	GO:0007599	GO:BP	hemostasis	17594	3044	GO:0050878
query_1	TRUE	4.52347e-06	1743	2678	343	0.128081	0.196787	GO:0048468	GO:BP	cell development	17594	12602	GO:0030154|GO:0048856|GO:0048869
query_1	TRUE	5.12364e-06	389	2678	99	0.0369679	0.254499	GO:0030335	GO:BP	positive regulation of cell migration	17594	6744	GO:0016477|GO:0030334|GO:2000147
query_1	TRUE	5.22336e-06	1034	2678	219	0.0817774	0.211799	GO:0016477	GO:BP	cell migration	17594	5204	GO:0048870
query_1	TRUE	5.30492e-06	271	2678	75	0.028006	0.276753	GO:1903706	GO:BP	regulation of hemopoiesis	17594	22880	GO:0002682|GO:0030097|GO:0060284|GO:2000026
query_1	TRUE	6.1985e-06	93	2678	35	0.0130695	0.376344	GO:0032946	GO:BP	positive regulation of mononuclear cell proliferation	17594	7874	GO:0032943|GO:0032944|GO:0070665
query_1	TRUE	6.24305e-06	206	2678	61	0.0227782	0.296117	GO:0050878	GO:BP	regulation of body fluid levels	17594	13151	GO:0065008
query_1	TRUE	6.52235e-06	920	2678	198	0.0739358	0.215217	GO:0055085	GO:BP	transmembrane transport	17594	14029	GO:0006810|GO:0009987
query_1	TRUE	7.02272e-06	52	2678	24	0.00896191	0.461538	GO:1901606	GO:BP	alpha-amino acid catabolic process	17594	21312	GO:0009063|GO:0046395|GO:1901605
query_1	TRUE	7.83594e-06	153	2678	49	0.0182972	0.320261	GO:0071674	GO:BP	mononuclear cell migration	17594	16616	GO:0050900
query_1	TRUE	7.96756e-06	449	2678	110	0.0410754	0.244989	GO:0007186	GO:BP	G protein-coupled receptor signaling pathway	17594	2731	GO:0007165
query_1	TRUE	8.54812e-06	1285	2678	262	0.0978342	0.203891	GO:0070887	GO:BP	cellular response to chemical stimulus	17594	16130	GO:0042221|GO:0051716
query_1	TRUE	9.21827e-06	539	2678	127	0.0474235	0.235622	GO:0045597	GO:BP	positive regulation of cell differentiation	17594	11286	GO:0030154|GO:0045595|GO:0048522|GO:0051094
query_1	TRUE	9.85163e-06	2417	2678	454	0.169529	0.187836	GO:0006950	GO:BP	response to stress	17594	2571	GO:0050896
query_1	TRUE	1.0019e-05	1322	2678	268	0.100075	0.202723	GO:0009888	GO:BP	tissue development	17594	3733	GO:0048856
query_1	TRUE	1.05941e-05	462	2678	112	0.0418223	0.242424	GO:0098655	GO:BP	monoatomic cation transmembrane transport	17594	18562	GO:0006812|GO:0034220
query_1	TRUE	1.06532e-05	91	2678	34	0.012696	0.373626	GO:0050671	GO:BP	positive regulation of lymphocyte proliferation	17594	13034	GO:0032946|GO:0046651|GO:0050670|GO:0051251
query_1	TRUE	1.1556e-05	182	2678	55	0.0205377	0.302198	GO:0042113	GO:BP	B cell activation	17594	9880	GO:0046649
query_1	TRUE	1.49608e-05	776	2678	170	0.0634802	0.219072	GO:0010628	GO:BP	positive regulation of gene expression	17594	4257	GO:0010467|GO:0010468|GO:0010557
query_1	TRUE	1.90171e-05	144	2678	46	0.017177	0.319444	GO:0002819	GO:BP	regulation of adaptive immune response	17594	1327	GO:0002250|GO:0050776
query_1	TRUE	2.04897e-05	10	2678	9	0.00336072	0.9	GO:0002921	GO:BP	negative regulation of humoral immune response	17594	1429	GO:0002920|GO:0006959|GO:0050777
query_1	TRUE	2.41661e-05	331	2678	85	0.0317401	0.256798	GO:0002757	GO:BP	immune response-activating signaling pathway	17594	1266	GO:0002253|GO:0002764
query_1	TRUE	2.48635e-05	74	2678	29	0.010829	0.391892	GO:0071621	GO:BP	granulocyte chemotaxis	17594	16570	GO:0030595|GO:0097530
query_1	TRUE	2.5435e-05	90	2678	33	0.0123226	0.366667	GO:0097530	GO:BP	granulocyte migration	17594	18447	GO:0097529
query_1	TRUE	2.60673e-05	905	2678	192	0.0716953	0.212155	GO:0080134	GO:BP	regulation of response to stress	17594	17581	GO:0006950|GO:0048583
query_1	TRUE	2.68204e-05	518	2678	121	0.045183	0.233591	GO:0030001	GO:BP	metal ion transport	17594	6613	GO:0006812
query_1	TRUE	2.7951e-05	124	2678	41	0.0153099	0.330645	GO:0042129	GO:BP	regulation of T cell proliferation	17594	9892	GO:0042098|GO:0050670|GO:0050863
query_1	TRUE	2.99128e-05	498	2678	117	0.0436893	0.23494	GO:0098660	GO:BP	inorganic ion transmembrane transport	17594	18567	GO:0055085
query_1	TRUE	3.48714e-05	125	2678	41	0.0153099	0.328	GO:1902107	GO:BP	positive regulation of leukocyte differentiation	17594	21733	GO:0002521|GO:1902105|GO:1903708
query_1	TRUE	3.48714e-05	125	2678	41	0.0153099	0.328	GO:1903708	GO:BP	positive regulation of hemopoiesis	17594	22882	GO:0002684|GO:0010720|GO:0030097|GO:0051240|GO:1903706
query_1	TRUE	3.50373e-05	32	2678	17	0.00634802	0.53125	GO:0002707	GO:BP	negative regulation of lymphocyte mediated immunity	17594	1223	GO:0002449|GO:0002704|GO:0002706
query_1	TRUE	3.61873e-05	1245	2678	251	0.0937267	0.201606	GO:0008283	GO:BP	cell population proliferation	17594	3136	GO:0009987
query_1	TRUE	3.63159e-05	134	2678	43	0.0160568	0.320896	GO:0002822	GO:BP	regulation of adaptive immune response based on somatic recombination of immune receptors built from immunoglobulin superfamily domains	17594	1330	GO:0002460|GO:0002819
query_1	TRUE	3.71003e-05	161	2678	49	0.0182972	0.304348	GO:0031348	GO:BP	negative regulation of defense response	17594	7100	GO:0006952|GO:0031347|GO:0048585
query_1	TRUE	3.71003e-05	7436	2678	1246	0.465273	0.167563	GO:0050789	GO:BP	regulation of biological process	17594	13086	GO:0008150|GO:0065007
query_1	TRUE	3.72024e-05	152	2678	47	0.0175504	0.309211	GO:0042098	GO:BP	T cell proliferation	17594	9874	GO:0042110|GO:0046651
query_1	TRUE	3.73084e-05	448	2678	107	0.0399552	0.238839	GO:0098662	GO:BP	inorganic cation transmembrane transport	17594	18569	GO:0098660
query_1	TRUE	3.73084e-05	689	2678	152	0.0567588	0.22061	GO:2000145	GO:BP	regulation of cell motility	17594	25054	GO:0040012|GO:0048870|GO:0050794
query_1	TRUE	4.09061e-05	712	2678	156	0.0582524	0.219101	GO:0040012	GO:BP	regulation of locomotion	17594	9809	GO:0040011|GO:0050789
query_1	TRUE	4.1583e-05	271	2678	72	0.0268857	0.265683	GO:0010720	GO:BP	positive regulation of cell development	17594	4329	GO:0045597|GO:0048468|GO:0060284
query_1	TRUE	4.46782e-05	1009	2678	209	0.0780433	0.207136	GO:0042127	GO:BP	regulation of cell population proliferation	17594	9890	GO:0008283|GO:0050794
query_1	TRUE	4.84199e-05	118	2678	39	0.0145631	0.330508	GO:0050777	GO:BP	negative regulation of immune response	17594	13080	GO:0002683|GO:0006955|GO:0048585|GO:0050776
query_1	TRUE	4.88666e-05	101	2678	35	0.0130695	0.346535	GO:0170039	GO:BP	proteinogenic amino acid metabolic process	17594	20026	GO:0006520|GO:0019752
query_1	TRUE	4.92861e-05	36	2678	18	0.00672143	0.5	GO:0006956	GO:BP	complement activation	17594	2576	GO:0002252|GO:0002253|GO:0006959
query_1	TRUE	5.02016e-05	2267	2678	423	0.157954	0.18659	GO:0010646	GO:BP	regulation of cell communication	17594	4275	GO:0007154|GO:0050794
query_1	TRUE	5.30727e-05	1183	2678	239	0.0892457	0.202029	GO:0048870	GO:BP	cell motility	17594	12944	GO:0009987
query_1	TRUE	5.62774e-05	77	2678	29	0.010829	0.376623	GO:0002698	GO:BP	negative regulation of immune effector process	17594	1214	GO:0002252|GO:0002683|GO:0002697
query_1	TRUE	5.62774e-05	73	2678	28	0.0104556	0.383562	GO:0030168	GO:BP	platelet activation	17594	6662	GO:0001775|GO:0007596
query_1	TRUE	5.62774e-05	656	2678	145	0.0541449	0.221037	GO:0030334	GO:BP	regulation of cell migration	17594	6743	GO:0016477|GO:2000145
query_1	TRUE	5.7008e-05	500	2678	116	0.0433159	0.232	GO:0060284	GO:BP	regulation of cell development	17594	14292	GO:0045595|GO:0048468
query_1	TRUE	5.7008e-05	1173	2678	237	0.0884989	0.202046	GO:0141124	GO:BP	intracellular signaling cassette	17594	19772	GO:0035556
query_1	TRUE	6.30371e-05	155	2678	47	0.0175504	0.303226	GO:0002685	GO:BP	regulation of leukocyte migration	17594	1201	GO:0002682|GO:0030334|GO:0050900
query_1	TRUE	6.41203e-05	40	2678	19	0.00709485	0.475	GO:0170041	GO:BP	non-proteinogenic amino acid metabolic process	17594	20028	GO:0006520|GO:0019752
query_1	TRUE	6.67374e-05	24	2678	14	0.00522778	0.583333	GO:0045124	GO:BP	regulation of bone resorption	17594	11136	GO:0045453|GO:0046850
query_1	TRUE	6.67374e-05	335	2678	84	0.0313667	0.250746	GO:0031349	GO:BP	positive regulation of defense response	17594	7101	GO:0006952|GO:0031347|GO:0048584
query_1	TRUE	7.10087e-05	86	2678	31	0.0115758	0.360465	GO:0035710	GO:BP	CD4-positive, alpha-beta T cell activation	17594	9115	GO:0046631
query_1	TRUE	7.64263e-05	2271	2678	422	0.15758	0.185821	GO:0023051	GO:BP	regulation of signaling	17594	6606	GO:0023052|GO:0050789
query_1	TRUE	7.71374e-05	367	2678	90	0.0336072	0.245232	GO:0002831	GO:BP	regulation of response to biotic stimulus	17594	1339	GO:0009607|GO:0048583
query_1	TRUE	7.97902e-05	99	2678	34	0.012696	0.343434	GO:0032635	GO:BP	interleukin-6 production	17594	7627	GO:0001816
query_1	TRUE	7.97902e-05	99	2678	34	0.012696	0.343434	GO:0032675	GO:BP	regulation of interleukin-6 production	17594	7666	GO:0001817|GO:0032635
query_1	TRUE	8.59257e-05	1134	2678	229	0.0855116	0.20194	GO:0010647	GO:BP	positive regulation of cell communication	17594	4276	GO:0007154|GO:0010646|GO:0048522
query_1	TRUE	8.69537e-05	1140	2678	230	0.085885	0.201754	GO:0023056	GO:BP	positive regulation of signaling	17594	6608	GO:0023051|GO:0023052|GO:0048518
query_1	TRUE	9.34707e-05	83	2678	30	0.0112024	0.361446	GO:0032649	GO:BP	regulation of type II interferon production	17594	7641	GO:0001817|GO:0032609
query_1	TRUE	9.34707e-05	83	2678	30	0.0112024	0.361446	GO:0032609	GO:BP	type II interferon production	17594	7602	GO:0001816
query_1	TRUE	9.36304e-05	190	2678	54	0.0201643	0.284211	GO:0001818	GO:BP	negative regulation of cytokine production	17594	473	GO:0001816|GO:0001817|GO:0010629|GO:0051241
query_1	TRUE	9.36304e-05	1027	2678	210	0.0784167	0.204479	GO:0009967	GO:BP	positive regulation of signal transduction	17594	3790	GO:0007165|GO:0009966|GO:0010647|GO:0023056|GO:0048584
query_1	TRUE	9.36304e-05	67	2678	26	0.00970874	0.38806	GO:0042102	GO:BP	positive regulation of T cell proliferation	17594	9876	GO:0042098|GO:0042129|GO:0050671|GO:0050870
query_1	TRUE	0.00010413	966	2678	199	0.0743092	0.206004	GO:0045595	GO:BP	regulation of cell differentiation	17594	11284	GO:0030154|GO:0050793|GO:0050794
query_1	TRUE	0.000104737	186	2678	53	0.0197909	0.284946	GO:0006520	GO:BP	amino acid metabolic process	17594	2233	GO:0044238
query_1	TRUE	0.000109282	140	2678	43	0.0160568	0.307143	GO:0042742	GO:BP	defense response to bacterium	17594	10242	GO:0009617|GO:0098542
query_1	TRUE	0.000109559	19	2678	12	0.00448096	0.631579	GO:0006958	GO:BP	complement activation, classical pathway	17594	2578	GO:0002455|GO:0006956
query_1	TRUE	0.000109895	56	2678	23	0.0085885	0.410714	GO:0032637	GO:BP	interleukin-8 production	17594	7629	GO:0001816
query_1	TRUE	0.000109895	56	2678	23	0.0085885	0.410714	GO:0032677	GO:BP	regulation of interleukin-8 production	17594	7668	GO:0001817|GO:0032637
query_1	TRUE	0.000113621	88	2678	31	0.0115758	0.352273	GO:0061041	GO:BP	regulation of wound healing	17594	14941	GO:0042060|GO:1903034
query_1	TRUE	0.000113918	38	2678	18	0.00672143	0.473684	GO:0002704	GO:BP	negative regulation of leukocyte mediated immunity	17594	1220	GO:0002443|GO:0002698|GO:0002703
query_1	TRUE	0.000119274	240	2678	64	0.0238984	0.266667	GO:0006631	GO:BP	fatty acid metabolic process	17594	2335	GO:0006629|GO:0032787
query_1	TRUE	0.000122904	114	2678	37	0.0138163	0.324561	GO:0031214	GO:BP	biomineral tissue development	17594	7053	GO:0009888|GO:0048513
query_1	TRUE	0.000128028	49	2678	21	0.00784167	0.428571	GO:0061045	GO:BP	negative regulation of wound healing	17594	14945	GO:0032102|GO:0042060|GO:0061041|GO:1903035
query_1	TRUE	0.000129571	97	2678	33	0.0123226	0.340206	GO:0170033	GO:BP	L-amino acid metabolic process	17594	20020	GO:1901605
query_1	TRUE	0.000136199	35	2678	17	0.00634802	0.485714	GO:0050819	GO:BP	negative regulation of coagulation	17594	13109	GO:0050817|GO:0050818|GO:0051241
query_1	TRUE	0.000142891	674	2678	146	0.0545183	0.216617	GO:0051241	GO:BP	negative regulation of multicellular organismal process	17594	13409	GO:0032501|GO:0048519|GO:0051239
query_1	TRUE	0.000158268	252	2678	66	0.0246453	0.261905	GO:0009615	GO:BP	response to virus	17594	3527	GO:0051707
query_1	TRUE	0.000158268	61	2678	24	0.00896191	0.393443	GO:0042100	GO:BP	B cell proliferation	17594	9875	GO:0042113|GO:0046651
query_1	TRUE	0.000159233	267	2678	69	0.0257655	0.258427	GO:0043410	GO:BP	positive regulation of MAPK cascade	17594	10581	GO:0000165|GO:0043408|GO:1902533
query_1	TRUE	0.000163091	709	2678	152	0.0567588	0.214386	GO:1902533	GO:BP	positive regulation of intracellular signal transduction	17594	22043	GO:0009967|GO:0035556|GO:1902531
query_1	TRUE	0.00017032	161	2678	47	0.0175504	0.291925	GO:0002703	GO:BP	regulation of leukocyte mediated immunity	17594	1219	GO:0002443|GO:0002697
query_1	TRUE	0.000171315	94	2678	32	0.0119492	0.340426	GO:0046632	GO:BP	alpha-beta T cell differentiation	17594	12104	GO:0030217|GO:0046631
query_1	TRUE	0.000171315	94	2678	32	0.0119492	0.340426	GO:0030183	GO:BP	B cell differentiation	17594	6667	GO:0030098|GO:0042113
query_1	TRUE	0.000179706	50	2678	21	0.00784167	0.42	GO:0019730	GO:BP	antimicrobial humoral response	17594	5989	GO:0006959|GO:0140546
query_1	TRUE	0.000183423	2934	2678	527	0.196789	0.179618	GO:0007275	GO:BP	multicellular organism development	17594	2788	GO:0032501|GO:0048856
query_1	TRUE	0.000188724	17	2678	11	0.00410754	0.647059	GO:0001562	GO:BP	response to protozoan	17594	349	GO:0051707
query_1	TRUE	0.000204904	58	2678	23	0.0085885	0.396552	GO:0032963	GO:BP	collagen metabolic process	17594	7890	GO:0008152
query_1	TRUE	0.000216022	95	2678	32	0.0119492	0.336842	GO:0050921	GO:BP	positive regulation of chemotaxis	17594	13191	GO:0006935|GO:0032103|GO:0040017|GO:0050920
query_1	TRUE	0.000226285	196	2678	54	0.0201643	0.27551	GO:0002429	GO:BP	immune response-activating cell surface receptor signaling pathway	17594	950	GO:0002757|GO:0002768
query_1	TRUE	0.000226522	126	2678	39	0.0145631	0.309524	GO:0002706	GO:BP	regulation of lymphocyte mediated immunity	17594	1222	GO:0002449|GO:0002703
query_1	TRUE	0.000243568	140	2678	42	0.0156833	0.3	GO:0045619	GO:BP	regulation of lymphocyte differentiation	17594	11308	GO:0030098|GO:0051249|GO:1902105
query_1	TRUE	0.000269641	202	2678	55	0.0205377	0.272277	GO:0007162	GO:BP	negative regulation of cell adhesion	17594	2713	GO:0007155|GO:0030155|GO:0048523
query_1	TRUE	0.000319499	3899	2678	680	0.253921	0.174404	GO:0048522	GO:BP	positive regulation of cellular process	17594	12638	GO:0009987|GO:0048518|GO:0050794
query_1	TRUE	0.000328798	137	2678	41	0.0153099	0.29927	GO:0050920	GO:BP	regulation of chemotaxis	17594	13190	GO:0006935|GO:0032101|GO:0040012
query_1	TRUE	0.000370944	93	2678	31	0.0115758	0.333333	GO:0050864	GO:BP	regulation of B cell activation	17594	13140	GO:0042113|GO:0051249
query_1	TRUE	0.000384225	60	2678	23	0.0085885	0.383333	GO:2000106	GO:BP	regulation of leukocyte apoptotic process	17594	25020	GO:0042981|GO:0071887
query_1	TRUE	0.000398122	34	2678	16	0.00597461	0.470588	GO:1900047	GO:BP	negative regulation of hemostasis	17594	20092	GO:0007599|GO:0048519|GO:1900046
query_1	TRUE	0.000398122	34	2678	16	0.00597461	0.470588	GO:0033628	GO:BP	regulation of cell adhesion mediated by integrin	17594	8269	GO:0030155|GO:0033627
query_1	TRUE	0.000403569	21	2678	12	0.00448096	0.571429	GO:0006536	GO:BP	glutamate metabolic process	17594	2249	GO:0009064|GO:0043648
query_1	TRUE	0.000403569	21	2678	12	0.00448096	0.571429	GO:0010712	GO:BP	regulation of collagen metabolic process	17594	4321	GO:0019222|GO:0032963
query_1	TRUE	0.000403569	21	2678	12	0.00448096	0.571429	GO:0002673	GO:BP	regulation of acute inflammatory response	17594	1189	GO:0002526|GO:0050727
query_1	TRUE	0.000411642	1162	2678	229	0.0855116	0.197074	GO:0048585	GO:BP	negative regulation of response to stimulus	17594	12689	GO:0048519|GO:0048583|GO:0050896
query_1	TRUE	0.000425154	45	2678	19	0.00709485	0.422222	GO:0045058	GO:BP	T cell selection	17594	11102	GO:0002376|GO:0030217
query_1	TRUE	0.00043611	81	2678	28	0.0104556	0.345679	GO:0050729	GO:BP	positive regulation of inflammatory response	17594	13057	GO:0006954|GO:0031349|GO:0032103|GO:0050727
query_1	TRUE	0.000553547	42	2678	18	0.00672143	0.428571	GO:0045453	GO:BP	bone resorption	17594	11221	GO:0001894|GO:0046849
query_1	TRUE	0.000553547	42	2678	18	0.00672143	0.428571	GO:0002820	GO:BP	negative regulation of adaptive immune response	17594	1328	GO:0002250|GO:0002819|GO:0050777
query_1	TRUE	0.000554199	212	2678	56	0.0209111	0.264151	GO:0043491	GO:BP	phosphatidylinositol 3-kinase/protein kinase B signal transduction	17594	10639	GO:0141124
query_1	TRUE	0.000559406	543	2678	119	0.0444361	0.219153	GO:0022603	GO:BP	regulation of anatomical structure morphogenesis	17594	6578	GO:0009653|GO:0050793
query_1	TRUE	0.000618326	169	2678	47	0.0175504	0.278107	GO:0002573	GO:BP	myeloid leukocyte differentiation	17594	1092	GO:0002521|GO:0030099
query_1	TRUE	0.000618326	136	2678	40	0.0149365	0.294118	GO:0050851	GO:BP	antigen receptor-mediated signaling pathway	17594	13127	GO:0002429
query_1	TRUE	0.000655758	25	2678	13	0.00485437	0.52	GO:0002920	GO:BP	regulation of humoral immune response	17594	1428	GO:0006959|GO:0050776
query_1	TRUE	0.000668417	184	2678	50	0.0186706	0.271739	GO:0051607	GO:BP	defense response to virus	17594	13633	GO:0009615|GO:0098542
query_1	TRUE	0.000704585	39	2678	17	0.00634802	0.435897	GO:0170040	GO:BP	proteinogenic amino acid catabolic process	17594	20027	GO:0046395|GO:0170039
query_1	TRUE	0.000714454	16	2678	10	0.00373413	0.625	GO:0042832	GO:BP	defense response to protozoan	17594	10295	GO:0001562|GO:0098542
query_1	TRUE	0.000714454	16	2678	10	0.00373413	0.625	GO:0031294	GO:BP	lymphocyte costimulation	17594	7077	GO:0002376|GO:0051251
query_1	TRUE	0.000714454	16	2678	10	0.00373413	0.625	GO:0031295	GO:BP	T cell costimulation	17594	7078	GO:0031294|GO:0050870
query_1	TRUE	0.000731952	32	2678	15	0.00560119	0.46875	GO:0070232	GO:BP	regulation of T cell apoptotic process	17594	15778	GO:0070228|GO:0070231
query_1	TRUE	0.000731952	32	2678	15	0.00560119	0.46875	GO:0046633	GO:BP	alpha-beta T cell proliferation	17594	12105	GO:0042098|GO:0046631
query_1	TRUE	0.000743491	1109	2678	218	0.081404	0.196573	GO:0042592	GO:BP	homeostatic process	17594	10159	GO:0008150
query_1	TRUE	0.00077238	43	2678	18	0.00672143	0.418605	GO:0070228	GO:BP	regulation of lymphocyte apoptotic process	17594	15774	GO:0070227|GO:2000106
query_1	TRUE	0.000776043	75	2678	26	0.00970874	0.346667	GO:0019395	GO:BP	fatty acid oxidation	17594	5722	GO:0006631|GO:0034440
query_1	TRUE	0.000777031	101	2678	32	0.0119492	0.316832	GO:0002687	GO:BP	positive regulation of leukocyte migration	17594	1203	GO:0002684|GO:0002685|GO:0030335|GO:0050900
query_1	TRUE	0.000778942	1779	2678	331	0.1236	0.18606	GO:0009653	GO:BP	anatomical structure morphogenesis	17594	3557	GO:0032502|GO:0048856
query_1	TRUE	0.000787012	977	2678	195	0.0728155	0.199591	GO:0003008	GO:BP	system process	17594	1457	GO:0032501
query_1	TRUE	0.000858378	51	2678	20	0.00746826	0.392157	GO:0070098	GO:BP	chemokine-mediated signaling pathway	17594	15686	GO:0007186|GO:0019221|GO:1990869
query_1	TRUE	0.000870752	59	2678	22	0.00821509	0.372881	GO:1990869	GO:BP	cellular response to chemokine	17594	24888	GO:0071345|GO:1990868
query_1	TRUE	0.000870752	59	2678	22	0.00821509	0.372881	GO:1990868	GO:BP	response to chemokine	17594	24887	GO:0034097
query_1	TRUE	0.000872619	29	2678	14	0.00522778	0.482759	GO:0046850	GO:BP	regulation of bone remodeling	17594	12235	GO:0034103|GO:0046849
query_1	TRUE	0.000936788	111	2678	34	0.012696	0.306306	GO:1903555	GO:BP	regulation of tumor necrosis factor superfamily cytokine production	17594	22771	GO:0001817|GO:0071706
query_1	TRUE	0.000936788	111	2678	34	0.012696	0.306306	GO:1903034	GO:BP	regulation of response to wounding	17594	22395	GO:0009611|GO:0080134
query_1	TRUE	0.000936788	111	2678	34	0.012696	0.306306	GO:0071706	GO:BP	tumor necrosis factor superfamily cytokine production	17594	16639	GO:0001816
query_1	TRUE	0.000945004	11	2678	8	0.0029873	0.727273	GO:0070166	GO:BP	enamel mineralization	17594	15735	GO:0034505|GO:0097186
query_1	TRUE	0.000981984	125	2678	37	0.0138163	0.296	GO:0051897	GO:BP	positive regulation of phosphatidylinositol 3-kinase/protein kinase B signal transduction	17594	13787	GO:0043491|GO:0051896|GO:1902533
query_1	TRUE	0.00103235	26	2678	13	0.00485437	0.5	GO:0032964	GO:BP	collagen biosynthetic process	17594	7891	GO:0009058|GO:0032963
query_1	TRUE	0.00108096	33	2678	15	0.00560119	0.454545	GO:0030195	GO:BP	negative regulation of blood coagulation	17594	6673	GO:0007596|GO:0030193|GO:0050819|GO:0061045|GO:1900047
query_1	TRUE	0.00114255	193	2678	51	0.0190441	0.264249	GO:0002366	GO:BP	leukocyte activation involved in immune response	17594	896	GO:0002263|GO:0045321
query_1	TRUE	0.00114255	81	2678	27	0.0100822	0.333333	GO:0034440	GO:BP	lipid oxidation	17594	8570	GO:0030258
query_1	TRUE	0.0011589	140	2678	40	0.0149365	0.285714	GO:0002285	GO:BP	lymphocyte activation involved in immune response	17594	815	GO:0002366|GO:0046649
query_1	TRUE	0.0012396	131	2678	38	0.0141897	0.290076	GO:0006909	GO:BP	phagocytosis	17594	2548	GO:0006897
query_1	TRUE	0.00125482	14	2678	9	0.00336072	0.642857	GO:0042554	GO:BP	superoxide anion generation	17594	10151	GO:0006801
query_1	TRUE	0.00131569	86	2678	28	0.0104556	0.325581	GO:0002688	GO:BP	regulation of leukocyte chemotaxis	17594	1204	GO:0002685|GO:0030595|GO:0050920
query_1	TRUE	0.00131569	86	2678	28	0.0104556	0.325581	GO:0072329	GO:BP	monocarboxylic acid catabolic process	17594	17118	GO:0032787|GO:0046395
query_1	TRUE	0.00133154	30	2678	14	0.00522778	0.466667	GO:1903670	GO:BP	regulation of sprouting angiogenesis	17594	22849	GO:0002040|GO:0045765
query_1	TRUE	0.00133782	17	2678	10	0.00373413	0.588235	GO:1905523	GO:BP	positive regulation of macrophage migration	17594	24283	GO:0071677|GO:1905517|GO:1905521
query_1	TRUE	0.00133782	17	2678	10	0.00373413	0.588235	GO:0070233	GO:BP	negative regulation of T cell apoptotic process	17594	15779	GO:0070229|GO:0070231|GO:0070232
query_1	TRUE	0.00133782	17	2678	10	0.00373413	0.588235	GO:0032753	GO:BP	positive regulation of interleukin-4 production	17594	7742	GO:0001819|GO:0032633|GO:0032673
query_1	TRUE	0.00135004	104	2678	32	0.0119492	0.307692	GO:0001906	GO:BP	cell killing	17594	522	GO:0009987
query_1	TRUE	0.00135004	104	2678	32	0.0119492	0.307692	GO:0071675	GO:BP	regulation of mononuclear cell migration	17594	16617	GO:0002685|GO:0071674
query_1	TRUE	0.00139834	307	2678	73	0.0272591	0.237785	GO:0045088	GO:BP	regulation of innate immune response	17594	11117	GO:0002831|GO:0031347|GO:0032101|GO:0045087|GO:0050776
query_1	TRUE	0.00139834	65	2678	23	0.0085885	0.353846	GO:0002690	GO:BP	positive regulation of leukocyte chemotaxis	17594	1206	GO:0002687|GO:0002688|GO:0030595|GO:0050921
query_1	TRUE	0.0014431	61	2678	22	0.00821509	0.360656	GO:0031341	GO:BP	regulation of cell killing	17594	7093	GO:0001906|GO:0050794
query_1	TRUE	0.0014431	61	2678	22	0.00821509	0.360656	GO:0043648	GO:BP	dicarboxylic acid metabolic process	17594	10731	GO:0019752
query_1	TRUE	0.00144409	195	2678	51	0.0190441	0.261538	GO:0002263	GO:BP	cell activation involved in immune response	17594	793	GO:0001775|GO:0002252|GO:0006955
query_1	TRUE	0.00146409	793	2678	161	0.0601195	0.203026	GO:0048646	GO:BP	anatomical structure formation involved in morphogenesis	17594	12737	GO:0009653|GO:0032502
query_1	TRUE	0.00147698	78	2678	26	0.00970874	0.333333	GO:0019882	GO:BP	antigen processing and presentation	17594	6028	GO:0002376
query_1	TRUE	0.00147698	53	2678	20	0.00746826	0.377358	GO:0032729	GO:BP	positive regulation of type II interferon production	17594	7719	GO:0001819|GO:0032609|GO:0032649
query_1	TRUE	0.00153781	34	2678	15	0.00560119	0.441176	GO:0032715	GO:BP	negative regulation of interleukin-6 production	17594	7705	GO:0001818|GO:0032635|GO:0032675
query_1	TRUE	0.00155865	114	2678	34	0.012696	0.298246	GO:0070374	GO:BP	positive regulation of ERK1 and ERK2 cascade	17594	15861	GO:0043410|GO:0070371|GO:0070372
query_1	TRUE	0.0015629	27	2678	13	0.00485437	0.481481	GO:0045577	GO:BP	regulation of B cell differentiation	17594	11266	GO:0030183|GO:0045619|GO:0050864
query_1	TRUE	0.0015629	27	2678	13	0.00485437	0.481481	GO:1905521	GO:BP	regulation of macrophage migration	17594	24281	GO:0071675|GO:1905517
query_1	TRUE	0.00159665	96	2678	30	0.0112024	0.3125	GO:0045807	GO:BP	positive regulation of endocytosis	17594	11469	GO:0006897|GO:0030100|GO:0051050|GO:0051130
query_1	TRUE	0.00170699	1781	2678	328	0.122479	0.184166	GO:0065008	GO:BP	regulation of biological quality	17594	15667	GO:0065007
query_1	TRUE	0.00171188	38	2678	16	0.00597461	0.421053	GO:1905517	GO:BP	macrophage migration	17594	24277	GO:0071674|GO:0097529
query_1	TRUE	0.00174222	626	2678	131	0.0489171	0.209265	GO:0048878	GO:BP	chemical homeostasis	17594	12950	GO:0042592
query_1	TRUE	0.00177876	143	2678	40	0.0149365	0.27972	GO:0002274	GO:BP	myeloid leukocyte activation	17594	804	GO:0045321
query_1	TRUE	0.00183587	42	2678	17	0.00634802	0.404762	GO:0002763	GO:BP	positive regulation of myeloid leukocyte differentiation	17594	1272	GO:0002573|GO:0002761|GO:0045639|GO:1902107
query_1	TRUE	0.00185478	24	2678	12	0.00448096	0.5	GO:0099054	GO:BP	presynapse assembly	17594	18777	GO:0007416|GO:0022607|GO:0099172
query_1	TRUE	0.00190611	46	2678	18	0.00672143	0.391304	GO:0009064	GO:BP	glutamine family amino acid metabolic process	17594	3226	GO:0170033|GO:0170039
query_1	TRUE	0.00193161	50	2678	19	0.00709485	0.38	GO:0002526	GO:BP	acute inflammatory response	17594	1046	GO:0006954
query_1	TRUE	0.00204203	7	2678	6	0.00224048	0.857143	GO:0045916	GO:BP	negative regulation of complement activation	17594	11548	GO:0002698|GO:0002921|GO:0006956|GO:0030449
query_1	TRUE	0.00207171	84	2678	27	0.0100822	0.321429	GO:0002456	GO:BP	T cell mediated immunity	17594	977	GO:0002449|GO:0002460
query_1	TRUE	0.00207171	1986	2678	361	0.134802	0.181772	GO:0009966	GO:BP	regulation of signal transduction	17594	3789	GO:0007165|GO:0010646|GO:0023051|GO:0048583
query_1	TRUE	0.0021119	21	2678	11	0.00410754	0.52381	GO:0032673	GO:BP	regulation of interleukin-4 production	17594	7664	GO:0001817|GO:0032633
query_1	TRUE	0.0021119	12	2678	8	0.0029873	0.666667	GO:0009713	GO:BP	catechol-containing compound biosynthetic process	17594	3596	GO:0009712|GO:0046189
query_1	TRUE	0.0021119	21	2678	11	0.00410754	0.52381	GO:0032633	GO:BP	interleukin-4 production	17594	7625	GO:0001816
query_1	TRUE	0.0021119	12	2678	8	0.0029873	0.666667	GO:0042423	GO:BP	catecholamine biosynthetic process	17594	10071	GO:0006584|GO:0009713|GO:0042401
query_1	TRUE	0.00215057	5	2678	5	0.00186706	1	GO:0002924	GO:BP	negative regulation of humoral immune response mediated by circulating immunoglobulin	17594	1432	GO:0002455|GO:0002890|GO:0002921|GO:0002923
query_1	TRUE	0.00215057	116	2678	34	0.012696	0.293103	GO:0045580	GO:BP	regulation of T cell differentiation	17594	11269	GO:0030217|GO:0045619|GO:0050863
query_1	TRUE	0.00215199	35	2678	15	0.00560119	0.428571	GO:0010543	GO:BP	regulation of platelet activation	17594	4185	GO:0030168|GO:0050865
query_1	TRUE	0.00228825	179	2678	47	0.0175504	0.26257	GO:0051896	GO:BP	regulation of phosphatidylinositol 3-kinase/protein kinase B signal transduction	17594	13786	GO:0043491|GO:1902531
query_1	TRUE	0.00228825	140	2678	39	0.0145631	0.278571	GO:0050866	GO:BP	negative regulation of cell activation	17594	13142	GO:0001775|GO:0048523|GO:0050865|GO:0051241
query_1	TRUE	0.00228825	63	2678	22	0.00821509	0.349206	GO:1903035	GO:BP	negative regulation of response to wounding	17594	22396	GO:0009611|GO:0048585|GO:1903034
query_1	TRUE	0.00229545	189	2678	49	0.0182972	0.259259	GO:0070371	GO:BP	ERK1 and ERK2 cascade	17594	15858	GO:0000165
query_1	TRUE	0.00229545	281	2678	67	0.0250187	0.238434	GO:0002833	GO:BP	positive regulation of response to biotic stimulus	17594	1341	GO:0002831|GO:0009607|GO:0048584
query_1	TRUE	0.00232333	39	2678	16	0.00597461	0.410256	GO:0002823	GO:BP	negative regulation of adaptive immune response based on somatic recombination of immune receptors built from immunoglobulin superfamily domains	17594	1331	GO:0002460|GO:0002820|GO:0002822
query_1	TRUE	0.00244589	43	2678	17	0.00634802	0.395349	GO:0030888	GO:BP	regulation of B cell proliferation	17594	6916	GO:0042100|GO:0050670|GO:0050864
query_1	TRUE	0.00248087	1858	2678	339	0.126587	0.182454	GO:0048513	GO:BP	animal organ development	17594	12631	GO:0048856
query_1	TRUE	0.00248087	51	2678	19	0.00709485	0.372549	GO:0050818	GO:BP	regulation of coagulation	17594	13108	GO:0050817|GO:0051239
query_1	TRUE	0.00248087	47	2678	18	0.00672143	0.382979	GO:1900046	GO:BP	regulation of hemostasis	17594	20091	GO:0007599|GO:0050789|GO:0050878
query_1	TRUE	0.00262663	108	2678	32	0.0119492	0.296296	GO:0032640	GO:BP	tumor necrosis factor production	17594	7632	GO:0071706
query_1	TRUE	0.00262663	108	2678	32	0.0119492	0.296296	GO:0032680	GO:BP	regulation of tumor necrosis factor production	17594	7671	GO:0032640|GO:1903555
query_1	TRUE	0.00268805	81	2678	26	0.00970874	0.320988	GO:0002832	GO:BP	negative regulation of response to biotic stimulus	17594	1340	GO:0002831|GO:0009607|GO:0048585
query_1	TRUE	0.002704	68	2678	23	0.0085885	0.338235	GO:0071677	GO:BP	positive regulation of mononuclear cell migration	17594	16619	GO:0002687|GO:0071674|GO:0071675
query_1	TRUE	0.00285354	857	2678	170	0.0634802	0.198366	GO:1901700	GO:BP	response to oxygen-containing compound	17594	21371	GO:0042221
query_1	TRUE	0.00287266	64	2678	22	0.00821509	0.34375	GO:0050731	GO:BP	positive regulation of peptidyl-tyrosine phosphorylation	17594	13059	GO:0001934|GO:0018108|GO:0050730
query_1	TRUE	0.00290491	201	2678	51	0.0190441	0.253731	GO:1901342	GO:BP	regulation of vasculature development	17594	21126	GO:0001944|GO:2000026
query_1	TRUE	0.00312451	641	2678	132	0.0492905	0.205928	GO:0007267	GO:BP	cell-cell signaling	17594	2781	GO:0007154|GO:0023052
query_1	TRUE	0.00315786	73	2678	24	0.00896191	0.328767	GO:0062014	GO:BP	negative regulation of small molecule metabolic process	17594	15561	GO:0009892|GO:0044281|GO:0062012
query_1	TRUE	0.00318899	40	2678	16	0.00597461	0.4	GO:0034103	GO:BP	regulation of tissue remodeling	17594	8348	GO:0048771|GO:0051239
query_1	TRUE	0.00329211	82	2678	26	0.00970874	0.317073	GO:0001909	GO:BP	leukocyte mediated cytotoxicity	17594	524	GO:0001906|GO:0002443
query_1	TRUE	0.00344239	29	2678	13	0.00485437	0.448276	GO:0046640	GO:BP	regulation of alpha-beta T cell proliferation	17594	12112	GO:0042129|GO:0046633|GO:0046634
query_1	TRUE	0.00359054	10	2678	7	0.00261389	0.7	GO:0001911	GO:BP	negative regulation of leukocyte mediated cytotoxicity	17594	526	GO:0001909|GO:0001910|GO:0002704|GO:0031342
query_1	TRUE	0.00359054	10	2678	7	0.00261389	0.7	GO:0002675	GO:BP	positive regulation of acute inflammatory response	17594	1191	GO:0002526|GO:0002673|GO:0050729
query_1	TRUE	0.00359054	10	2678	7	0.00261389	0.7	GO:0031342	GO:BP	negative regulation of cell killing	17594	7094	GO:0001906|GO:0031341|GO:0048523
query_1	TRUE	0.00374216	448	2678	97	0.0362211	0.216518	GO:0000165	GO:BP	MAPK cascade	17594	55	GO:0141124
query_1	TRUE	0.00384105	61	2678	21	0.00784167	0.344262	GO:0050871	GO:BP	positive regulation of B cell activation	17594	13147	GO:0042113|GO:0050864|GO:0051251
query_1	TRUE	0.00384105	61	2678	21	0.00784167	0.344262	GO:0046849	GO:BP	bone remodeling	17594	12234	GO:0048771
query_1	TRUE	0.00384501	74	2678	24	0.00896191	0.324324	GO:0002286	GO:BP	T cell activation involved in immune response	17594	816	GO:0002285|GO:0042110
query_1	TRUE	0.00384501	19	2678	10	0.00373413	0.526316	GO:0036037	GO:BP	CD8-positive, alpha-beta T cell activation	17594	9321	GO:0046631
query_1	TRUE	0.00384501	19	2678	10	0.00373413	0.526316	GO:0009309	GO:BP	amine biosynthetic process	17594	3441	GO:0009058|GO:0009308
query_1	TRUE	0.00384501	19	2678	10	0.00373413	0.526316	GO:0042401	GO:BP	biogenic amine biosynthetic process	17594	10055	GO:0006576|GO:0009309
query_1	TRUE	0.00384501	33	2678	14	0.00522778	0.424242	GO:0042088	GO:BP	T-helper 1 type immune response	17594	9871	GO:0002460
query_1	TRUE	0.00395442	83	2678	26	0.00970874	0.313253	GO:0045621	GO:BP	positive regulation of lymphocyte differentiation	17594	11310	GO:0030098|GO:0045619|GO:0051251|GO:1902107
query_1	TRUE	0.0041176	37	2678	15	0.00560119	0.405405	GO:0071622	GO:BP	regulation of granulocyte chemotaxis	17594	16571	GO:0002688|GO:0071621
query_1	TRUE	0.0041176	37	2678	15	0.00560119	0.405405	GO:0170035	GO:BP	L-amino acid catabolic process	17594	20022	GO:0170033|GO:1901606
query_1	TRUE	0.00413898	70	2678	23	0.0085885	0.328571	GO:0002709	GO:BP	regulation of T cell mediated immunity	17594	1225	GO:0002456|GO:0002706|GO:0002822
query_1	TRUE	0.00413898	159	2678	42	0.0156833	0.264151	GO:0002699	GO:BP	positive regulation of immune effector process	17594	1215	GO:0002252|GO:0002684|GO:0002697
query_1	TRUE	0.00414569	13	2678	8	0.0029873	0.615385	GO:0097164	GO:BP	ammonium ion metabolic process	17594	18277	GO:0008152
query_1	TRUE	0.00414569	16	2678	9	0.00336072	0.5625	GO:0032965	GO:BP	regulation of collagen biosynthetic process	17594	7892	GO:0009889|GO:0010712|GO:0032964
query_1	TRUE	0.00414569	16	2678	9	0.00336072	0.5625	GO:0042730	GO:BP	fibrinolysis	17594	10237	GO:0030195
query_1	TRUE	0.00414569	16	2678	9	0.00336072	0.5625	GO:1903672	GO:BP	positive regulation of sprouting angiogenesis	17594	22851	GO:0002040|GO:0045766|GO:1903670
query_1	TRUE	0.00416231	26	2678	12	0.00448096	0.461538	GO:0032733	GO:BP	positive regulation of interleukin-10 production	17594	7723	GO:0001819|GO:0032613|GO:0032653
query_1	TRUE	0.00419384	41	2678	16	0.00597461	0.390244	GO:0032757	GO:BP	positive regulation of interleukin-8 production	17594	7746	GO:0001819|GO:0032637|GO:0032677
query_1	TRUE	0.00419384	45	2678	17	0.00634802	0.377778	GO:0050853	GO:BP	B cell receptor signaling pathway	17594	13129	GO:0050851
query_1	TRUE	0.00419384	45	2678	17	0.00634802	0.377778	GO:0070527	GO:BP	platelet aggregation	17594	15938	GO:0030168|GO:0034109
query_1	TRUE	0.00419384	45	2678	17	0.00634802	0.377778	GO:0030193	GO:BP	regulation of blood coagulation	17594	6671	GO:0007596|GO:0032101|GO:0050818|GO:0061041|GO:1900046
query_1	TRUE	0.00419384	45	2678	17	0.00634802	0.377778	GO:0001706	GO:BP	endoderm formation	17594	396	GO:0001704|GO:0007492
query_1	TRUE	0.0042744	135	2678	37	0.0138163	0.274074	GO:0019722	GO:BP	calcium-mediated signaling	17594	5986	GO:0141124
query_1	TRUE	0.00451353	7157	2678	1173	0.438013	0.163895	GO:0050794	GO:BP	regulation of cellular process	17594	13090	GO:0009987|GO:0050789
query_1	TRUE	0.00496766	98	2678	29	0.010829	0.295918	GO:0050728	GO:BP	negative regulation of inflammatory response	17594	13056	GO:0006954|GO:0031348|GO:0032102|GO:0050727
query_1	TRUE	0.00507824	23	2678	11	0.00410754	0.478261	GO:0099560	GO:BP	synaptic membrane adhesion	17594	18887	GO:0050808|GO:0098742
query_1	TRUE	0.00507824	23	2678	11	0.00410754	0.478261	GO:0070229	GO:BP	negative regulation of lymphocyte apoptotic process	17594	15775	GO:0070227|GO:0070228|GO:2000107
query_1	TRUE	0.00507824	23	2678	11	0.00410754	0.478261	GO:0001773	GO:BP	myeloid dendritic cell activation	17594	436	GO:0002274
query_1	TRUE	0.00507824	23	2678	11	0.00410754	0.478261	GO:0035988	GO:BP	chondrocyte proliferation	17594	9297	GO:0008283
query_1	TRUE	0.00513695	80	2678	25	0.00933532	0.3125	GO:0071887	GO:BP	leukocyte apoptotic process	17594	16734	GO:0006915
query_1	TRUE	0.005194	54	2678	19	0.00709485	0.351852	GO:0001910	GO:BP	regulation of leukocyte mediated cytotoxicity	17594	525	GO:0001909|GO:0002703|GO:0031341
query_1	TRUE	0.00522381	34	2678	14	0.00522778	0.411765	GO:2000107	GO:BP	negative regulation of leukocyte apoptotic process	17594	25021	GO:0043066|GO:0071887|GO:2000106
query_1	TRUE	0.00550606	108	2678	31	0.0115758	0.287037	GO:1904018	GO:BP	positive regulation of vasculature development	17594	23106	GO:0001944|GO:0051094|GO:0051240|GO:1901342
query_1	TRUE	0.00558906	132	2678	36	0.0134429	0.272727	GO:0022408	GO:BP	negative regulation of cell-cell adhesion	17594	6567	GO:0007162|GO:0022407|GO:0098609
query_1	TRUE	0.00562159	76	2678	24	0.00896191	0.315789	GO:0007229	GO:BP	integrin-mediated signaling pathway	17594	2766	GO:0007166
query_1	TRUE	0.00575031	8	2678	6	0.00224048	0.75	GO:0006957	GO:BP	complement activation, alternative pathway	17594	2577	GO:0006956|GO:0045087
query_1	TRUE	0.00575031	8	2678	6	0.00224048	0.75	GO:0038094	GO:BP	Fc-gamma receptor signaling pathway	17594	9607	GO:0038093
query_1	TRUE	0.00616182	72	2678	23	0.0085885	0.319444	GO:0045639	GO:BP	positive regulation of myeloid cell differentiation	17594	11328	GO:0030099|GO:0045597|GO:0045637
query_1	TRUE	0.00667079	55	2678	19	0.00709485	0.345455	GO:0042475	GO:BP	odontogenesis of dentin-containing tooth	17594	10115	GO:0042476
query_1	TRUE	0.00674161	68	2678	22	0.00821509	0.323529	GO:1990266	GO:BP	neutrophil migration	17594	24693	GO:0097530
query_1	TRUE	0.00684605	31	2678	13	0.00485437	0.419355	GO:0099172	GO:BP	presynapse organization	17594	18829	GO:0016043|GO:0050808
query_1	TRUE	0.00689477	385	2678	84	0.0313667	0.218182	GO:0043408	GO:BP	regulation of MAPK cascade	17594	10579	GO:0000165|GO:1902531
query_1	TRUE	0.00751096	11	2678	7	0.00261389	0.636364	GO:0042537	GO:BP	benzene-containing compound metabolic process	17594	10136	GO:0008152
query_1	TRUE	0.00751096	11	2678	7	0.00261389	0.636364	GO:0098883	GO:BP	synapse pruning	17594	18679	GO:0050808|GO:0150146
query_1	TRUE	0.00751096	11	2678	7	0.00261389	0.636364	GO:0042492	GO:BP	gamma-delta T cell differentiation	17594	10128	GO:0030217|GO:0046629
query_1	TRUE	0.00751096	82	2678	25	0.00933532	0.304878	GO:0002761	GO:BP	regulation of myeloid leukocyte differentiation	17594	1270	GO:0002573|GO:0045637|GO:1902105
query_1	TRUE	0.00751096	11	2678	7	0.00261389	0.636364	GO:0043374	GO:BP	CD8-positive, alpha-beta T cell differentiation	17594	10555	GO:0036037|GO:0046632
query_1	TRUE	0.00765021	14	2678	8	0.0029873	0.571429	GO:0046629	GO:BP	gamma-delta T cell activation	17594	12101	GO:0042110
query_1	TRUE	0.00765021	14	2678	8	0.0029873	0.571429	GO:0010759	GO:BP	positive regulation of macrophage chemotaxis	17594	4363	GO:0002690|GO:0010758|GO:0048246|GO:0071622|GO:1905523
query_1	TRUE	0.00765021	14	2678	8	0.0029873	0.571429	GO:0045780	GO:BP	positive regulation of bone resorption	17594	11452	GO:0045124|GO:0045453|GO:0051240
query_1	TRUE	0.00768819	96	2678	28	0.0104556	0.291667	GO:0006820	GO:BP	monoatomic anion transport	17594	2489	GO:0006811
query_1	TRUE	0.00799133	268	2678	62	0.0231516	0.231343	GO:0001503	GO:BP	ossification	17594	318	GO:0032501
query_1	TRUE	0.00799133	268	2678	62	0.0231516	0.231343	GO:0015711	GO:BP	organic anion transport	17594	4807	GO:0006810
query_1	TRUE	0.00891363	52	2678	18	0.00672143	0.346154	GO:0030199	GO:BP	collagen fibril organization	17594	6675	GO:0030198|GO:0097435
query_1	TRUE	0.00916999	196	2678	48	0.0179238	0.244898	GO:0045765	GO:BP	regulation of angiogenesis	17594	11439	GO:0001525|GO:0022603|GO:1901342
query_1	TRUE	0.00934838	121	2678	33	0.0123226	0.272727	GO:0071219	GO:BP	cellular response to molecule of bacterial origin	17594	16251	GO:0002237|GO:0071216
query_1	TRUE	0.00955721	21	2678	10	0.00373413	0.47619	GO:0009072	GO:BP	aromatic amino acid metabolic process	17594	3234	GO:0006520|GO:0019752
query_1	TRUE	0.00969177	351	2678	77	0.0287528	0.219373	GO:0043068	GO:BP	positive regulation of programmed cell death	17594	10419	GO:0012501|GO:0043067|GO:0048522
query_1	TRUE	0.00983224	207	2678	50	0.0186706	0.241546	GO:0042063	GO:BP	gliogenesis	17594	9858	GO:0022008
query_1	TRUE	0.00983224	141	2678	37	0.0138163	0.262411	GO:0045637	GO:BP	regulation of myeloid cell differentiation	17594	11326	GO:0030099|GO:1903706
query_1	TRUE	0.00983333	40	2678	15	0.00560119	0.375	GO:0035987	GO:BP	endodermal cell differentiation	17594	9296	GO:0001706|GO:0030154
query_1	TRUE	0.0105336	57	2678	19	0.00709485	0.333333	GO:0045824	GO:BP	negative regulation of innate immune response	17594	11482	GO:0002832|GO:0031348|GO:0032102|GO:0045087|GO:0045088|GO:0050777
query_1	TRUE	0.0106028	559	2678	114	0.0425691	0.203936	GO:0098657	GO:BP	import into cell	17594	18564	GO:0006810
query_1	TRUE	0.0109062	4	2678	4	0.00149365	1	GO:0002866	GO:BP	positive regulation of acute inflammatory response to antigenic stimulus	17594	1374	GO:0002438|GO:0002675|GO:0002863|GO:0002864
query_1	TRUE	0.0109062	4	2678	4	0.00149365	1	GO:1904557	GO:BP	L-alanine transmembrane transport	17594	23541	GO:0015808|GO:1902475
query_1	TRUE	0.0109062	127	2678	34	0.012696	0.267717	GO:0002695	GO:BP	negative regulation of leukocyte activation	17594	1211	GO:0002683|GO:0002694|GO:0045321|GO:0050866
query_1	TRUE	0.0110934	2462	2678	430	0.160568	0.174655	GO:0048731	GO:BP	system development	17594	12821	GO:0007275|GO:0048856
query_1	TRUE	0.0111738	53	2678	18	0.00672143	0.339623	GO:0030593	GO:BP	neutrophil chemotaxis	17594	6823	GO:0071621|GO:1990266
query_1	TRUE	0.0111738	53	2678	18	0.00672143	0.339623	GO:0050764	GO:BP	regulation of phagocytosis	17594	13067	GO:0006909|GO:0030100
query_1	TRUE	0.011224	25	2678	11	0.00410754	0.44	GO:0060074	GO:BP	synapse maturation	17594	14128	GO:0007399|GO:0021700|GO:0050808
query_1	TRUE	0.0114086	18	2678	9	0.00336072	0.5	GO:0034505	GO:BP	tooth mineralization	17594	8607	GO:0031214|GO:0042476
query_1	TRUE	0.0118148	113	2678	31	0.0115758	0.274336	GO:0051250	GO:BP	negative regulation of lymphocyte activation	17594	13415	GO:0002695|GO:0046649|GO:0051249
query_1	TRUE	0.0121449	376	2678	81	0.0302465	0.215426	GO:0050801	GO:BP	monoatomic ion homeostasis	17594	13095	GO:0048878
query_1	TRUE	0.012365	29	2678	12	0.00448096	0.413793	GO:0097028	GO:BP	dendritic cell differentiation	17594	18211	GO:1903131
query_1	TRUE	0.0124174	45	2678	16	0.00597461	0.355556	GO:1904892	GO:BP	regulation of receptor signaling pathway via STAT	17594	23811	GO:0009966|GO:0097696
query_1	TRUE	0.0124789	99	2678	28	0.0104556	0.282828	GO:1903038	GO:BP	negative regulation of leukocyte cell-cell adhesion	17594	22399	GO:0007159|GO:0022408|GO:1903037
query_1	TRUE	0.0125352	153	2678	39	0.0145631	0.254902	GO:0010038	GO:BP	response to metal ion	17594	3832	GO:0042221
query_1	TRUE	0.0125352	371	2678	80	0.029873	0.215633	GO:0055080	GO:BP	monoatomic cation homeostasis	17594	14026	GO:0050801
query_1	TRUE	0.0126049	220	2678	52	0.0194175	0.236364	GO:0071692	GO:BP	protein localization to extracellular region	17594	16629	GO:0008104
query_1	TRUE	0.0127118	41	2678	15	0.00560119	0.365854	GO:0032615	GO:BP	interleukin-12 production	17594	7608	GO:0001816
query_1	TRUE	0.0127118	41	2678	15	0.00560119	0.365854	GO:0032655	GO:BP	regulation of interleukin-12 production	17594	7647	GO:0001817|GO:0032615
query_1	TRUE	0.0127542	33	2678	13	0.00485437	0.393939	GO:0043368	GO:BP	positive T cell selection	17594	10549	GO:0045058
query_1	TRUE	0.0127709	104	2678	29	0.010829	0.278846	GO:0015698	GO:BP	inorganic anion transport	17594	4794	GO:0006810
query_1	TRUE	0.0128011	215	2678	51	0.0190441	0.237209	GO:0035592	GO:BP	establishment of protein localization to extracellular region	17594	9039	GO:0045184|GO:0071692
query_1	TRUE	0.0128861	15	2678	8	0.0029873	0.533333	GO:0055091	GO:BP	phospholipid homeostasis	17594	14034	GO:0055088
query_1	TRUE	0.0128861	15	2678	8	0.0029873	0.533333	GO:0033630	GO:BP	positive regulation of cell adhesion mediated by integrin	17594	8271	GO:0033627|GO:0033628|GO:0045785
query_1	TRUE	0.0128861	15	2678	8	0.0029873	0.533333	GO:0002438	GO:BP	acute inflammatory response to antigenic stimulus	17594	959	GO:0002437|GO:0002526
query_1	TRUE	0.0128861	557	2678	113	0.0421957	0.202873	GO:0048871	GO:BP	multicellular organismal-level homeostasis	17594	12945	GO:0032501|GO:0042592
query_1	TRUE	0.0128861	15	2678	8	0.0029873	0.533333	GO:0010714	GO:BP	positive regulation of collagen metabolic process	17594	4323	GO:0009893|GO:0010712|GO:0032963
query_1	TRUE	0.0128861	15	2678	8	0.0029873	0.533333	GO:0097186	GO:BP	amelogenesis	17594	18291	GO:0042475|GO:0048646
query_1	TRUE	0.0129802	67	2678	21	0.00784167	0.313433	GO:0043367	GO:BP	CD4-positive, alpha-beta T cell differentiation	17594	10548	GO:0035710|GO:0046632
query_1	TRUE	0.0131064	9	2678	6	0.00224048	0.666667	GO:0043383	GO:BP	negative T cell selection	17594	10564	GO:0045058
query_1	TRUE	0.0138241	81	2678	24	0.00896191	0.296296	GO:0030316	GO:BP	osteoclast differentiation	17594	6730	GO:0002573
query_1	TRUE	0.0138586	12	2678	7	0.00261389	0.583333	GO:0046322	GO:BP	negative regulation of fatty acid oxidation	17594	11892	GO:0019395|GO:0045922|GO:0046320
query_1	TRUE	0.0138586	12	2678	7	0.00261389	0.583333	GO:0098543	GO:BP	detection of other organism	17594	18546	GO:0051707|GO:0098581
query_1	TRUE	0.0138586	12	2678	7	0.00261389	0.583333	GO:0009074	GO:BP	aromatic amino acid family catabolic process	17594	3236	GO:0009072|GO:0046395
query_1	TRUE	0.0138586	12	2678	7	0.00261389	0.583333	GO:0038093	GO:BP	Fc receptor signaling pathway	17594	9606	GO:0002768
query_1	TRUE	0.0145023	86	2678	25	0.00933532	0.290698	GO:0002702	GO:BP	positive regulation of production of molecular mediator of immune response	17594	1218	GO:0002440|GO:0002699|GO:0002700|GO:0010628
query_1	TRUE	0.0145023	180	2678	44	0.0164302	0.244444	GO:0016053	GO:BP	organic acid biosynthetic process	17594	5061	GO:0006082|GO:0044283
query_1	TRUE	0.0145023	86	2678	25	0.00933532	0.290698	GO:0035725	GO:BP	sodium ion transmembrane transport	17594	9125	GO:0006814|GO:0098655|GO:0098662
query_1	TRUE	0.0145023	105	2678	29	0.010829	0.27619	GO:0045766	GO:BP	positive regulation of angiogenesis	17594	11440	GO:0001525|GO:0045765|GO:1904018
query_1	TRUE	0.0152831	91	2678	26	0.00970874	0.285714	GO:0030282	GO:BP	bone mineralization	17594	6720	GO:0001503|GO:0031214
query_1	TRUE	0.015485	155	2678	39	0.0145631	0.251613	GO:0010001	GO:BP	glial cell differentiation	17594	3807	GO:0030154|GO:0042063
query_1	TRUE	0.0155109	26	2678	11	0.00410754	0.423077	GO:0002335	GO:BP	mature B cell differentiation	17594	865	GO:0030183
query_1	TRUE	0.0156168	68	2678	21	0.00784167	0.308824	GO:0033077	GO:BP	T cell differentiation in thymus	17594	7968	GO:0030217
query_1	TRUE	0.0160674	42	2678	15	0.00560119	0.357143	GO:0072577	GO:BP	endothelial cell apoptotic process	17594	17216	GO:0006915
query_1	TRUE	0.016465	30	2678	12	0.00448096	0.4	GO:0002548	GO:BP	monocyte chemotaxis	17594	1067	GO:0030595|GO:0071674|GO:0097529
query_1	TRUE	0.0167666	106	2678	29	0.010829	0.273585	GO:0050730	GO:BP	regulation of peptidyl-tyrosine phosphorylation	17594	13058	GO:0001932|GO:0018108
query_1	TRUE	0.0167666	106	2678	29	0.010829	0.273585	GO:0018108	GO:BP	peptidyl-tyrosine phosphorylation	17594	5302	GO:0006468|GO:0018212
query_1	TRUE	0.0167666	106	2678	29	0.010829	0.273585	GO:0018212	GO:BP	peptidyl-tyrosine modification	17594	5346	GO:0018193
query_1	TRUE	0.0170017	19	2678	9	0.00336072	0.473684	GO:0045061	GO:BP	thymic T cell selection	17594	11105	GO:0033077|GO:0045058
query_1	TRUE	0.0170017	19	2678	9	0.00336072	0.473684	GO:0002710	GO:BP	negative regulation of T cell mediated immunity	17594	1226	GO:0002456|GO:0002707|GO:0002709|GO:0002823
query_1	TRUE	0.0170017	111	2678	30	0.0112024	0.27027	GO:0051924	GO:BP	regulation of calcium ion transport	17594	13803	GO:0006816|GO:0010959
query_1	TRUE	0.0170017	19	2678	9	0.00336072	0.473684	GO:0010758	GO:BP	regulation of macrophage chemotaxis	17594	4362	GO:0002688|GO:0048246|GO:1905521
query_1	TRUE	0.0170702	192	2678	46	0.017177	0.239583	GO:0043269	GO:BP	regulation of monoatomic ion transport	17594	10497	GO:0006811|GO:0051049
query_1	TRUE	0.0171174	213	2678	50	0.0186706	0.234742	GO:0009306	GO:BP	protein secretion	17594	3438	GO:0015031|GO:0032940|GO:0035592
query_1	TRUE	0.0175539	141	2678	36	0.0134429	0.255319	GO:0071216	GO:BP	cellular response to biotic stimulus	17594	16248	GO:0009607|GO:0051716
query_1	TRUE	0.0177657	182	2678	44	0.0164302	0.241758	GO:0002237	GO:BP	response to molecule of bacterial origin	17594	768	GO:0009617|GO:0043207
query_1	TRUE	0.0178801	51	2678	17	0.00634802	0.333333	GO:0006576	GO:BP	biogenic amine metabolic process	17594	2287	GO:0009308
query_1	TRUE	0.0181771	305	2678	67	0.0250187	0.219672	GO:0010817	GO:BP	regulation of hormone levels	17594	4412	GO:0065008
query_1	TRUE	0.0187013	60	2678	19	0.00709485	0.316667	GO:0120162	GO:BP	positive regulation of cold-induced thermogenesis	17594	19265	GO:0009893|GO:0051240|GO:0106106|GO:0120161
query_1	TRUE	0.0187409	102	2678	28	0.0104556	0.27451	GO:0071248	GO:BP	cellular response to metal ion	17594	16279	GO:0010038|GO:0070887
query_1	TRUE	0.0191534	47	2678	16	0.00597461	0.340426	GO:0070231	GO:BP	T cell apoptotic process	17594	15777	GO:0070227
query_1	TRUE	0.0196166	241	2678	55	0.0205377	0.228216	GO:0006816	GO:BP	calcium ion transport	17594	2487	GO:0030001
query_1	TRUE	0.0196407	306	2678	67	0.0250187	0.218954	GO:0030099	GO:BP	myeloid cell differentiation	17594	6644	GO:0030097|GO:0030154
query_1	TRUE	0.0196407	117	2678	31	0.0115758	0.264957	GO:0048771	GO:BP	tissue remodeling	17594	12853	GO:0032501
query_1	TRUE	0.0200776	178	2678	43	0.0160568	0.241573	GO:0046394	GO:BP	carboxylic acid biosynthetic process	17594	11956	GO:0016053|GO:0019752
query_1	TRUE	0.0203782	56	2678	18	0.00672143	0.321429	GO:0009308	GO:BP	amine metabolic process	17594	3440	GO:0008152
query_1	TRUE	0.0203887	16	2678	8	0.0029873	0.5	GO:0046641	GO:BP	positive regulation of alpha-beta T cell proliferation	17594	12113	GO:0042102|GO:0046633|GO:0046635|GO:0046640
query_1	TRUE	0.0203887	65	2678	20	0.00746826	0.307692	GO:0044344	GO:BP	cellular response to fibroblast growth factor stimulus	17594	10865	GO:0071363|GO:0071774
query_1	TRUE	0.0203887	928	2678	175	0.0653473	0.188578	GO:0043067	GO:BP	regulation of programmed cell death	17594	10418	GO:0012501|GO:0050794
query_1	TRUE	0.0203887	16	2678	8	0.0029873	0.5	GO:0045579	GO:BP	positive regulation of B cell differentiation	17594	11268	GO:0030183|GO:0045577|GO:0045621|GO:0050871
query_1	TRUE	0.0210463	39	2678	14	0.00522778	0.358974	GO:0090303	GO:BP	positive regulation of wound healing	17594	17950	GO:0042060|GO:0061041|GO:1903036
query_1	TRUE	0.0210463	39	2678	14	0.00522778	0.358974	GO:2000351	GO:BP	regulation of endothelial cell apoptotic process	17594	25230	GO:0042981|GO:0072577
query_1	TRUE	0.021129	27	2678	11	0.00410754	0.407407	GO:0046320	GO:BP	regulation of fatty acid oxidation	17594	11890	GO:0019217|GO:0019395
query_1	TRUE	0.0215975	35	2678	13	0.00485437	0.371429	GO:0048260	GO:BP	positive regulation of receptor-mediated endocytosis	17594	12445	GO:0006898|GO:0045807|GO:0048259
query_1	TRUE	0.0215975	35	2678	13	0.00485437	0.371429	GO:0061844	GO:BP	antimicrobial humoral immune response mediated by antimicrobial peptide	17594	15465	GO:0019730
query_1	TRUE	0.0219794	70	2678	21	0.00784167	0.3	GO:0045582	GO:BP	positive regulation of T cell differentiation	17594	11271	GO:0030217|GO:0045580|GO:0045621|GO:0050870
query_1	TRUE	0.0219794	264	2678	59	0.0220314	0.223485	GO:0045089	GO:BP	positive regulation of innate immune response	17594	11118	GO:0002833|GO:0031349|GO:0032103|GO:0045087|GO:0045088|GO:0050778
query_1	TRUE	0.0221895	61	2678	19	0.00709485	0.311475	GO:0070227	GO:BP	lymphocyte apoptotic process	17594	15773	GO:0071887
query_1	TRUE	0.0221895	7	2678	5	0.00186706	0.714286	GO:0071492	GO:BP	cellular response to UV-A	17594	16494	GO:0034644|GO:0070141
query_1	TRUE	0.0221895	7	2678	5	0.00186706	0.714286	GO:0033632	GO:BP	regulation of cell-cell adhesion mediated by integrin	17594	8273	GO:0022407|GO:0033628|GO:0033631
query_1	TRUE	0.0221895	7	2678	5	0.00186706	0.714286	GO:0048537	GO:BP	mucosa-associated lymphoid tissue development	17594	12651	GO:0009888|GO:0048534
query_1	TRUE	0.0221895	123	2678	32	0.0119492	0.260163	GO:0002700	GO:BP	regulation of production of molecular mediator of immune response	17594	1216	GO:0002440|GO:0002697|GO:0010468
query_1	TRUE	0.0221895	7	2678	5	0.00186706	0.714286	GO:0048541	GO:BP	Peyer's patch development	17594	12655	GO:0048537
query_1	TRUE	0.0221895	174	2678	42	0.0156833	0.241379	GO:0070372	GO:BP	regulation of ERK1 and ERK2 cascade	17594	15859	GO:0043408|GO:0070371
query_1	TRUE	0.0221895	7	2678	5	0.00186706	0.714286	GO:0051255	GO:BP	spindle midzone assembly	17594	13420	GO:0007017|GO:0022402|GO:0022607|GO:0051225
query_1	TRUE	0.0232689	684	2678	133	0.0496639	0.194444	GO:0009887	GO:BP	animal organ morphogenesis	17594	3732	GO:0009653|GO:0048513
query_1	TRUE	0.0233127	13	2678	7	0.00261389	0.538462	GO:0032695	GO:BP	negative regulation of interleukin-12 production	17594	7686	GO:0001818|GO:0032615|GO:0032655
query_1	TRUE	0.0233143	48	2678	16	0.00597461	0.333333	GO:0046635	GO:BP	positive regulation of alpha-beta T cell activation	17594	12107	GO:0046631|GO:0046634|GO:0050870
query_1	TRUE	0.0233143	48	2678	16	0.00597461	0.333333	GO:0045123	GO:BP	cellular extravasation	17594	11135	GO:0050900
query_1	TRUE	0.0240796	201	2678	47	0.0175504	0.233831	GO:0002758	GO:BP	innate immune response-activating signaling pathway	17594	1267	GO:0002218|GO:0002757
query_1	TRUE	0.0240796	66	2678	20	0.00746826	0.30303	GO:0071774	GO:BP	response to fibroblast growth factor	17594	16672	GO:0070848
query_1	TRUE	0.02425	80	2678	23	0.0085885	0.2875	GO:0046634	GO:BP	regulation of alpha-beta T cell activation	17594	12106	GO:0046631|GO:0050863
query_1	TRUE	0.02425	57	2678	18	0.00672143	0.315789	GO:0034340	GO:BP	response to type I interferon	17594	8515	GO:0034097|GO:0045087
query_1	TRUE	0.0244214	20	2678	9	0.00336072	0.45	GO:0002825	GO:BP	regulation of T-helper 1 type immune response	17594	1333	GO:0002822|GO:0042088
query_1	TRUE	0.0244214	20	2678	9	0.00336072	0.45	GO:0045745	GO:BP	positive regulation of G protein-coupled receptor signaling pathway	17594	11423	GO:0007186|GO:0008277|GO:0009967
query_1	TRUE	0.0246091	927	2678	174	0.0649739	0.187702	GO:0051049	GO:BP	regulation of transport	17594	13286	GO:0006810|GO:0032879
query_1	TRUE	0.0246091	10	2678	6	0.00224048	0.6	GO:0034154	GO:BP	toll-like receptor 7 signaling pathway	17594	8399	GO:0140894
query_1	TRUE	0.0246091	10	2678	6	0.00224048	0.6	GO:0030449	GO:BP	regulation of complement activation	17594	6770	GO:0002697|GO:0002920|GO:0006956
query_1	TRUE	0.0246091	10	2678	6	0.00224048	0.6	GO:0002923	GO:BP	regulation of humoral immune response mediated by circulating immunoglobulin	17594	1431	GO:0002455|GO:0002889|GO:0002920
query_1	TRUE	0.0246104	44	2678	15	0.00560119	0.340909	GO:0048002	GO:BP	antigen processing and presentation of peptide antigen	17594	12293	GO:0019882
query_1	TRUE	0.0246104	326	2678	70	0.0261389	0.214724	GO:0098771	GO:BP	inorganic ion homeostasis	17594	18637	GO:0048878
query_1	TRUE	0.0264592	62	2678	19	0.00709485	0.306452	GO:0007492	GO:BP	endoderm development	17594	2964	GO:0009888
query_1	TRUE	0.0271114	145	2678	36	0.0134429	0.248276	GO:0030324	GO:BP	lung development	17594	6736	GO:0030323|GO:0048513|GO:0060541
query_1	TRUE	0.027317	36	2678	13	0.00485437	0.361111	GO:0032653	GO:BP	regulation of interleukin-10 production	17594	7645	GO:0001817|GO:0032613
query_1	TRUE	0.027317	36	2678	13	0.00485437	0.361111	GO:0032613	GO:BP	interleukin-10 production	17594	7606	GO:0001816
query_1	TRUE	0.027317	36	2678	13	0.00485437	0.361111	GO:0085029	GO:BP	extracellular matrix assembly	17594	17637	GO:0022607|GO:0030198
query_1	TRUE	0.027317	36	2678	13	0.00485437	0.361111	GO:0045071	GO:BP	negative regulation of viral genome replication	17594	11115	GO:0019079|GO:0045069|GO:0048525
query_1	TRUE	0.0278723	115	2678	30	0.0112024	0.26087	GO:0071222	GO:BP	cellular response to lipopolysaccharide	17594	16254	GO:0032496|GO:0071219|GO:0071396|GO:1901701
query_1	TRUE	0.02831	480	2678	97	0.0362211	0.202083	GO:0051050	GO:BP	positive regulation of transport	17594	13287	GO:0006810|GO:0048518|GO:0051049
query_1	TRUE	0.0288118	219	2678	50	0.0186706	0.228311	GO:0002218	GO:BP	activation of innate immune response	17594	751	GO:0002253|GO:0045089
query_1	TRUE	0.0299331	890	2678	167	0.06236	0.18764	GO:0042981	GO:BP	regulation of apoptotic process	17594	10372	GO:0006915|GO:0043067
query_1	TRUE	0.0306222	17	2678	8	0.0029873	0.470588	GO:1905606	GO:BP	regulation of presynapse assembly	17594	24347	GO:0051963|GO:0099054|GO:0099174
query_1	TRUE	0.0312142	1943	2678	340	0.12696	0.174987	GO:0035556	GO:BP	intracellular signal transduction	17594	9022	GO:0007165
query_1	TRUE	0.0313176	131	2678	33	0.0123226	0.251908	GO:0072593	GO:BP	reactive oxygen species metabolic process	17594	17223	GO:0008152
query_1	TRUE	0.0313176	568	2678	112	0.0418223	0.197183	GO:0046903	GO:BP	secretion	17594	12263	GO:0006810
query_1	TRUE	0.0326821	656	2678	127	0.0474235	0.193598	GO:1901701	GO:BP	cellular response to oxygen-containing compound	17594	21372	GO:0070887|GO:1901700
query_1	TRUE	0.0330823	82	2678	23	0.0085885	0.280488	GO:0042476	GO:BP	odontogenesis	17594	10116	GO:0009887
query_1	TRUE	0.0332817	41	2678	14	0.00522778	0.341463	GO:0015844	GO:BP	monoamine transport	17594	4930	GO:0071705
query_1	TRUE	0.0340835	87	2678	24	0.00896191	0.275862	GO:0002824	GO:BP	positive regulation of adaptive immune response based on somatic recombination of immune receptors built from immunoglobulin superfamily domains	17594	1332	GO:0002460|GO:0002821|GO:0002822
query_1	TRUE	0.0351719	21	2678	9	0.00336072	0.428571	GO:0045730	GO:BP	respiratory burst	17594	11410	GO:0008152
query_1	TRUE	0.0351719	21	2678	9	0.00336072	0.428571	GO:0035456	GO:BP	response to interferon-beta	17594	8978	GO:0034097
query_1	TRUE	0.0352248	37	2678	13	0.00485437	0.351351	GO:0045685	GO:BP	regulation of glial cell differentiation	17594	11371	GO:0010001|GO:0045595
query_1	TRUE	0.0352248	59	2678	18	0.00672143	0.305085	GO:0002292	GO:BP	T cell differentiation involved in immune response	17594	822	GO:0002286|GO:0030217
query_1	TRUE	0.0352755	97	2678	26	0.00970874	0.268041	GO:0015718	GO:BP	monocarboxylic acid transport	17594	4814	GO:0046942
query_1	TRUE	0.0355489	73	2678	21	0.00784167	0.287671	GO:0060349	GO:BP	bone morphogenesis	17594	14351	GO:0009887|GO:0048705|GO:0060348
query_1	TRUE	0.0355489	73	2678	21	0.00784167	0.287671	GO:0009062	GO:BP	fatty acid catabolic process	17594	3224	GO:0006631|GO:0016042|GO:0072329
query_1	TRUE	0.0362145	542	2678	107	0.0399552	0.197417	GO:0001944	GO:BP	vasculature development	17594	553	GO:0048731|GO:0072359
query_1	TRUE	0.0362145	5	2678	4	0.00149365	0.8	GO:0070339	GO:BP	response to bacterial lipopeptide	17594	15837	GO:0032493
query_1	TRUE	0.0362145	33	2678	12	0.00448096	0.363636	GO:0050850	GO:BP	positive regulation of calcium-mediated signaling	17594	13126	GO:0019722|GO:0050848|GO:1902533
query_1	TRUE	0.0362145	5	2678	4	0.00149365	0.8	GO:0032930	GO:BP	positive regulation of superoxide anion generation	17594	7864	GO:0032928|GO:0042554|GO:2000379
query_1	TRUE	0.0362145	5	2678	4	0.00149365	0.8	GO:0001915	GO:BP	negative regulation of T cell mediated cytotoxicity	17594	530	GO:0001911|GO:0001913|GO:0001914|GO:0002710
query_1	TRUE	0.0362145	5	2678	4	0.00149365	0.8	GO:0071221	GO:BP	cellular response to bacterial lipopeptide	17594	16253	GO:0070339|GO:0071220
query_1	TRUE	0.0362145	5	2678	4	0.00149365	0.8	GO:0071220	GO:BP	cellular response to bacterial lipoprotein	17594	16252	GO:0032493|GO:0071219
query_1	TRUE	0.0362145	337	2678	71	0.0265123	0.210682	GO:0051046	GO:BP	regulation of secretion	17594	13283	GO:0046903|GO:0051049
query_1	TRUE	0.0362145	5	2678	4	0.00149365	0.8	GO:0002883	GO:BP	regulation of hypersensitivity	17594	1391	GO:0002524|GO:0002864
query_1	TRUE	0.0363329	153	2678	37	0.0138163	0.24183	GO:1903532	GO:BP	positive regulation of secretion by cell	17594	22751	GO:0032940|GO:0048522|GO:0051047|GO:1903530
query_1	TRUE	0.0364541	25	2678	10	0.00373413	0.4	GO:0009620	GO:BP	response to fungus	17594	3530	GO:0051707
query_1	TRUE	0.0365614	14	2678	7	0.00261389	0.5	GO:0032967	GO:BP	positive regulation of collagen biosynthetic process	17594	7894	GO:0009891|GO:0010714|GO:0032964|GO:0032965
query_1	TRUE	0.0365614	14	2678	7	0.00261389	0.5	GO:0070528	GO:BP	protein kinase C signaling	17594	15939	GO:0035556
query_1	TRUE	0.0365614	14	2678	7	0.00261389	0.5	GO:0002523	GO:BP	leukocyte migration involved in inflammatory response	17594	1043	GO:0006954|GO:0050900
query_1	TRUE	0.0366051	29	2678	11	0.00410754	0.37931	GO:0031638	GO:BP	zymogen activation	17594	7208	GO:0016485
query_1	TRUE	0.0366492	148	2678	36	0.0134429	0.243243	GO:0002440	GO:BP	production of molecular mediator of immune response	17594	961	GO:0002376|GO:0010467
query_1	TRUE	0.0366492	148	2678	36	0.0134429	0.243243	GO:0030323	GO:BP	respiratory tube development	17594	6735	GO:0035295|GO:0048513
query_1	TRUE	0.0367555	64	2678	19	0.00709485	0.296875	GO:0034109	GO:BP	homotypic cell-cell adhesion	17594	8354	GO:0098609
query_1	TRUE	0.0367831	508	2678	101	0.0377147	0.198819	GO:0034330	GO:BP	cell junction organization	17594	8509	GO:0016043
query_1	TRUE	0.0368129	360	2678	75	0.028006	0.208333	GO:0001525	GO:BP	angiogenesis	17594	328	GO:0048514|GO:0048646
query_1	TRUE	0.0369443	1263	2678	228	0.0851382	0.180523	GO:1902531	GO:BP	regulation of intracellular signal transduction	17594	22041	GO:0009966|GO:0035556
query_1	TRUE	0.0371626	46	2678	15	0.00560119	0.326087	GO:0030858	GO:BP	positive regulation of epithelial cell differentiation	17594	6904	GO:0030855|GO:0030856|GO:0045597
query_1	TRUE	0.0380368	88	2678	24	0.00896191	0.272727	GO:0030278	GO:BP	regulation of ossification	17594	6718	GO:0001503|GO:0051239
query_1	TRUE	0.0387091	69	2678	20	0.00746826	0.289855	GO:0097696	GO:BP	cell surface receptor signaling pathway via STAT	17594	18478	GO:0007166
query_1	TRUE	0.0387091	69	2678	20	0.00746826	0.289855	GO:0070167	GO:BP	regulation of biomineral tissue development	17594	15736	GO:0031214|GO:2000026
query_1	TRUE	0.0395442	108	2678	28	0.0104556	0.259259	GO:0051606	GO:BP	detection of stimulus	17594	13632	GO:0050896
query_1	TRUE	0.0397126	2814	2678	478	0.178491	0.169865	GO:0006810	GO:BP	transport	17594	2482	GO:0051234
query_1	TRUE	0.039774	322	2678	68	0.0253921	0.21118	GO:0006873	GO:BP	intracellular monoatomic ion homeostasis	17594	2522	GO:0050801|GO:0055082
query_1	TRUE	0.0401737	42	2678	14	0.00522778	0.333333	GO:1903556	GO:BP	negative regulation of tumor necrosis factor superfamily cytokine production	17594	22772	GO:0001818|GO:0071706|GO:1903555
query_1	TRUE	0.0407469	256	2678	56	0.0209111	0.21875	GO:0007600	GO:BP	sensory perception	17594	3045	GO:0050877
query_1	TRUE	0.0413963	79	2678	22	0.00821509	0.278481	GO:0002718	GO:BP	regulation of cytokine production involved in immune response	17594	1234	GO:0001817|GO:0002367|GO:0002700
query_1	TRUE	0.0413963	11	2678	6	0.00224048	0.545455	GO:0036005	GO:BP	response to macrophage colony-stimulating factor	17594	9306	GO:0034097
query_1	TRUE	0.0413963	11	2678	6	0.00224048	0.545455	GO:2001185	GO:BP	regulation of CD8-positive, alpha-beta T cell activation	17594	25931	GO:0036037|GO:0046634
query_1	TRUE	0.0413963	11	2678	6	0.00224048	0.545455	GO:0036006	GO:BP	cellular response to macrophage colony-stimulating factor stimulus	17594	9307	GO:0036005|GO:0071345
query_1	TRUE	0.0413963	11	2678	6	0.00224048	0.545455	GO:1903054	GO:BP	negative regulation of extracellular matrix organization	17594	22414	GO:0030198|GO:0051129|GO:1903053
query_1	TRUE	0.0413963	11	2678	6	0.00224048	0.545455	GO:0072378	GO:BP	blood coagulation, fibrin clot formation	17594	17141	GO:0007596|GO:0072376
query_1	TRUE	0.0413963	11	2678	6	0.00224048	0.545455	GO:0002577	GO:BP	regulation of antigen processing and presentation	17594	1096	GO:0002682|GO:0019882
query_1	TRUE	0.0413963	11	2678	6	0.00224048	0.545455	GO:0060707	GO:BP	trophoblast giant cell differentiation	17594	14665	GO:0060706
query_1	TRUE	0.0413963	11	2678	6	0.00224048	0.545455	GO:0006000	GO:BP	fructose metabolic process	17594	1873	GO:0019318
query_1	TRUE	0.0413963	11	2678	6	0.00224048	0.545455	GO:0070486	GO:BP	leukocyte aggregation	17594	15919	GO:0007159
query_1	TRUE	0.0413963	11	2678	6	0.00224048	0.545455	GO:0010572	GO:BP	positive regulation of platelet activation	17594	4208	GO:0010543|GO:0030168|GO:0050867
query_1	TRUE	0.0413963	79	2678	22	0.00821509	0.278481	GO:0002367	GO:BP	cytokine production involved in immune response	17594	897	GO:0001816|GO:0002440|GO:0006955
query_1	TRUE	0.0413963	11	2678	6	0.00224048	0.545455	GO:0030502	GO:BP	negative regulation of bone mineralization	17594	6786	GO:0030279|GO:0030282|GO:0030500|GO:0070168
query_1	TRUE	0.0427487	18	2678	8	0.0029873	0.444444	GO:0150146	GO:BP	cell junction disassembly	17594	19895	GO:0022411|GO:0034330
query_1	TRUE	0.0427487	18	2678	8	0.0029873	0.444444	GO:0019731	GO:BP	antibacterial humoral response	17594	5990	GO:0019730|GO:0042742
query_1	TRUE	0.0427487	18	2678	8	0.0029873	0.444444	GO:0090128	GO:BP	regulation of synapse maturation	17594	17806	GO:0050793|GO:0050807|GO:0060074
query_1	TRUE	0.0427487	18	2678	8	0.0029873	0.444444	GO:0031664	GO:BP	regulation of lipopolysaccharide-mediated signaling pathway	17594	7228	GO:0002831|GO:0009966|GO:0031663|GO:0032101
query_1	TRUE	0.0428554	8	2678	5	0.00186706	0.625	GO:0042416	GO:BP	dopamine biosynthetic process	17594	10064	GO:0042417|GO:0042423
query_1	TRUE	0.0428554	8	2678	5	0.00186706	0.625	GO:0046643	GO:BP	regulation of gamma-delta T cell activation	17594	12115	GO:0046629|GO:0050863
query_1	TRUE	0.0428554	8	2678	5	0.00186706	0.625	GO:0002468	GO:BP	dendritic cell antigen processing and presentation	17594	989	GO:0019882
query_1	TRUE	0.0428554	8	2678	5	0.00186706	0.625	GO:0002399	GO:BP	MHC class II protein complex assembly	17594	921	GO:0002396
query_1	TRUE	0.0428554	8	2678	5	0.00186706	0.625	GO:0002503	GO:BP	peptide antigen assembly with MHC class II protein complex	17594	1024	GO:0002399|GO:0002495|GO:0002501
query_1	TRUE	0.0428554	8	2678	5	0.00186706	0.625	GO:0051917	GO:BP	regulation of fibrinolysis	17594	13799	GO:0030193|GO:0042730
query_1	TRUE	0.0428554	8	2678	5	0.00186706	0.625	GO:0002864	GO:BP	regulation of acute inflammatory response to antigenic stimulus	17594	1372	GO:0002438|GO:0002673|GO:0002861
query_1	TRUE	0.0428554	192	2678	44	0.0164302	0.229167	GO:0009914	GO:BP	hormone transport	17594	3755	GO:0006810|GO:0010817
query_1	TRUE	0.0428554	8	2678	5	0.00186706	0.625	GO:0009435	GO:BP	NAD biosynthetic process	17594	3469	GO:0006164|GO:0019359|GO:0019674
query_1	TRUE	0.0428554	8	2678	5	0.00186706	0.625	GO:0045586	GO:BP	regulation of gamma-delta T cell differentiation	17594	11275	GO:0042492|GO:0045580|GO:0046643
query_1	TRUE	0.0428554	119	2678	30	0.0112024	0.252101	GO:0060759	GO:BP	regulation of response to cytokine stimulus	17594	14712	GO:0034097|GO:0048583
query_1	TRUE	0.0428554	8	2678	5	0.00186706	0.625	GO:0045060	GO:BP	negative thymic T cell selection	17594	11104	GO:0043383|GO:0045061
query_1	TRUE	0.0428805	99	2678	26	0.00970874	0.262626	GO:0050852	GO:BP	T cell receptor signaling pathway	17594	13128	GO:0050851
query_1	TRUE	0.0432619	171	2678	40	0.0149365	0.233918	GO:0010959	GO:BP	regulation of metal ion transport	17594	4516	GO:0030001|GO:0043269
query_1	TRUE	0.0435027	56	2678	17	0.00634802	0.303571	GO:0050672	GO:BP	negative regulation of lymphocyte proliferation	17594	13035	GO:0032945|GO:0046651|GO:0050670|GO:0051250
query_1	TRUE	0.0438128	34	2678	12	0.00448096	0.352941	GO:0002347	GO:BP	response to tumor cell	17594	877	GO:0009607
query_1	TRUE	0.0448479	375	2678	77	0.0287528	0.205333	GO:0019220	GO:BP	regulation of phosphate metabolic process	17594	5567	GO:0006796|GO:0051174
query_1	TRUE	0.0454004	22	2678	9	0.00336072	0.409091	GO:0045687	GO:BP	positive regulation of glial cell differentiation	17594	11373	GO:0010001|GO:0014015|GO:0045685
query_1	TRUE	0.0454004	22	2678	9	0.00336072	0.409091	GO:0090279	GO:BP	regulation of calcium ion import	17594	17932	GO:0051924|GO:0070509
query_1	TRUE	0.0454323	30	2678	11	0.00410754	0.366667	GO:0045109	GO:BP	intermediate filament organization	17594	11126	GO:0045104|GO:0097435
query_1	TRUE	0.0454323	30	2678	11	0.00410754	0.366667	GO:0071715	GO:BP	icosanoid transport	17594	16645	GO:0046942
query_1	TRUE	0.0454323	30	2678	11	0.00410754	0.366667	GO:0001914	GO:BP	regulation of T cell mediated cytotoxicity	17594	529	GO:0001910|GO:0001913|GO:0002709
query_1	TRUE	0.0458842	513	2678	101	0.0377147	0.196881	GO:0001568	GO:BP	blood vessel development	17594	351	GO:0001944|GO:0048856
query_1	TRUE	0.0460034	26	2678	10	0.00373413	0.384615	GO:0015872	GO:BP	dopamine transport	17594	4956	GO:0051937
query_1	TRUE	0.0460034	61	2678	18	0.00672143	0.295082	GO:0032481	GO:BP	positive regulation of type I interferon production	17594	7538	GO:0001819|GO:0032479|GO:0032606
query_1	TRUE	0.0460034	130	2678	32	0.0119492	0.246154	GO:0006814	GO:BP	sodium ion transport	17594	2486	GO:0030001
query_1	TRUE	0.0460034	26	2678	10	0.00373413	0.384615	GO:0001504	GO:BP	neurotransmitter uptake	17594	319	GO:0006836|GO:0098657
query_1	TRUE	0.0460034	80	2678	22	0.00821509	0.275	GO:0072676	GO:BP	lymphocyte migration	17594	17260	GO:0071674
query_1	TRUE	0.0461465	3	2678	3	0.00112024	1	GO:0052805	GO:BP	imidazole-containing compound catabolic process	17594	13976	GO:0009056|GO:0052803
query_1	TRUE	0.0461465	3	2678	3	0.00112024	1	GO:0052803	GO:BP	imidazole-containing compound metabolic process	17594	13974	GO:0008152
query_1	TRUE	0.0461465	3	2678	3	0.00112024	1	GO:0033240	GO:BP	positive regulation of amine metabolic process	17594	8032	GO:0009308|GO:0009893|GO:0033238
query_1	TRUE	0.0461465	3	2678	3	0.00112024	1	GO:0002885	GO:BP	positive regulation of hypersensitivity	17594	1393	GO:0002524|GO:0002866|GO:0002883
query_1	TRUE	0.0461465	376	2678	77	0.0287528	0.204787	GO:0051174	GO:BP	regulation of phosphorus metabolic process	17594	13374	GO:0006793|GO:0019222
query_1	TRUE	0.0461465	3	2678	3	0.00112024	1	GO:0070101	GO:BP	positive regulation of chemokine-mediated signaling pathway	17594	15689	GO:0001961|GO:0045745|GO:0070098|GO:0070099
query_1	TRUE	0.0461465	90	2678	24	0.00896191	0.266667	GO:0050868	GO:BP	negative regulation of T cell activation	17594	13144	GO:0042110|GO:0050863|GO:0051250|GO:1903038
query_1	TRUE	0.0461465	3	2678	3	0.00112024	1	GO:0038086	GO:BP	VEGF-activated platelet-derived growth factor receptor signaling pathway	17594	9599	GO:0038084|GO:0048008
query_1	TRUE	0.0461465	3	2678	3	0.00112024	1	GO:0038091	GO:BP	positive regulation of cell proliferation by VEGF-activated platelet derived growth factor receptor signaling pathway	17594	9604	GO:0008284|GO:0038086
query_1	TRUE	0.0461465	3	2678	3	0.00112024	1	GO:0046060	GO:BP	dATP metabolic process	17594	11675	GO:0009151|GO:0009215
query_1	TRUE	0.0461465	3	2678	3	0.00112024	1	GO:0045959	GO:BP	negative regulation of complement activation, classical pathway	17594	11589	GO:0002924|GO:0006958|GO:0030450|GO:0045916
query_1	TRUE	0.0461465	433	2678	87	0.0324869	0.200924	GO:0033993	GO:BP	response to lipid	17594	8310	GO:0042221
query_1	TRUE	0.0461465	3	2678	3	0.00112024	1	GO:2000342	GO:BP	negative regulation of chemokine (C-X-C motif) ligand 2 production	17594	25221	GO:0032682|GO:0072567|GO:2000341
query_1	TRUE	0.0461465	3	2678	3	0.00112024	1	GO:0070340	GO:BP	detection of bacterial lipopeptide	17594	15838	GO:0042494|GO:0070339
query_1	TRUE	0.0461465	3	2678	3	0.00112024	1	GO:0002538	GO:BP	arachidonate metabolite production involved in inflammatory response	17594	1057	GO:0002532
query_1	TRUE	0.0461465	52	2678	16	0.00597461	0.307692	GO:0006081	GO:BP	aldehyde metabolic process	17594	1942	GO:0008152
query_1	TRUE	0.0461465	3	2678	3	0.00112024	1	GO:1904273	GO:BP	L-alanine import across plasma membrane	17594	23303	GO:0089718|GO:1904557
query_1	TRUE	0.0461465	43	2678	14	0.00522778	0.325581	GO:1903036	GO:BP	positive regulation of response to wounding	17594	22397	GO:0009611|GO:0048584|GO:1903034
query_1	TRUE	0.0461465	3	2678	3	0.00112024	1	GO:1902858	GO:BP	propionyl-CoA metabolic process	17594	22260	GO:0035337
query_1	TRUE	0.0461465	3	2678	3	0.00112024	1	GO:0002540	GO:BP	leukotriene production involved in inflammatory response	17594	1059	GO:0002538
query_1	TRUE	0.0461465	3	2678	3	0.00112024	1	GO:0010919	GO:BP	regulation of inositol phosphate biosynthetic process	17594	4485	GO:0019220|GO:0032958|GO:0043255|GO:1902930
query_1	TRUE	0.0461465	3	2678	3	0.00112024	1	GO:0030450	GO:BP	regulation of complement activation, classical pathway	17594	6771	GO:0002923|GO:0006958|GO:0030449
query_1	TRUE	0.0461465	3	2678	3	0.00112024	1	GO:0071725	GO:BP	response to triacyl bacterial lipopeptide	17594	16654	GO:0070339
query_1	TRUE	0.0461465	3	2678	3	0.00112024	1	GO:0097476	GO:BP	spinal cord motor neuron migration	17594	18425	GO:0097475
query_1	TRUE	0.0461465	3	2678	3	0.00112024	1	GO:0071727	GO:BP	cellular response to triacyl bacterial lipopeptide	17594	16656	GO:0071221|GO:0071725
query_1	TRUE	0.0461465	3	2678	3	0.00112024	1	GO:0019805	GO:BP	quinolinate biosynthetic process	17594	6012	GO:0043650|GO:0046874|GO:0072525
query_1	TRUE	0.0461465	3	2678	3	0.00112024	1	GO:0071226	GO:BP	cellular response to molecule of fungal origin	17594	16258	GO:0002238|GO:0071216
query_1	TRUE	0.0461465	3	2678	3	0.00112024	1	GO:0097477	GO:BP	lateral motor column neuron migration	17594	18426	GO:0097476
query_1	TRUE	0.0462022	365	2678	75	0.028006	0.205479	GO:0001501	GO:BP	skeletal system development	17594	316	GO:0048731
query_1	TRUE	0.0482237	815	2678	152	0.0567588	0.186503	GO:0060429	GO:BP	epithelium development	17594	14416	GO:0009888
query_1	TRUE	0.0486239	71	2678	20	0.00746826	0.28169	GO:0098656	GO:BP	monoatomic anion transmembrane transport	17594	18563	GO:0006820|GO:0034220
query_1	TRUE	0.0492669	39	2678	13	0.00485437	0.333333	GO:0098586	GO:BP	cellular response to virus	17594	18552	GO:0009615
query_1	TRUE	0.0492669	57	2678	17	0.00634802	0.298246	GO:0032945	GO:BP	negative regulation of mononuclear cell proliferation	17594	7873	GO:0032943|GO:0032944|GO:0070664
query_1	TRUE	0.0492669	39	2678	13	0.00485437	0.333333	GO:0046425	GO:BP	regulation of receptor signaling pathway via JAK-STAT	17594	11970	GO:0007259|GO:1904892
query_1	TRUE	0.0492669	57	2678	17	0.00634802	0.298246	GO:2000027	GO:BP	regulation of animal organ morphogenesis	17594	24953	GO:0009887|GO:0022603
query_1	TRUE	0.0492669	57	2678	17	0.00634802	0.298246	GO:0030500	GO:BP	regulation of bone mineralization	17594	6784	GO:0030278|GO:0030282|GO:0070167
query_1	TRUE	0.049463	321	2678	67	0.0250187	0.208723	GO:0071396	GO:BP	cellular response to lipid	17594	16418	GO:0033993|GO:0070887
query_1	TRUE	3.81056e-15	70	2678	42	0.0156833	0.6	KEGG:04610	KEGG	Complement and coagulation cascades	17594	320	KEGG:00000
query_1	TRUE	1.48911e-14	43	2678	31	0.0115758	0.72093	KEGG:05150	KEGG	Staphylococcus aureus infection	17594	439	KEGG:00000
query_1	TRUE	5.15425e-14	199	2678	77	0.0287528	0.386935	KEGG:04060	KEGG	Cytokine-cytokine receptor interaction	17594	253	KEGG:00000
query_1	TRUE	8.04449e-13	74	2678	40	0.0149365	0.540541	KEGG:04640	KEGG	Hematopoietic cell lineage	17594	333	KEGG:00000
query_1	TRUE	1.7453e-12	36	2678	26	0.00970874	0.722222	KEGG:04672	KEGG	Intestinal immune network for IgA production	17594	344	KEGG:00000
query_1	TRUE	4.50575e-12	126	2678	54	0.0201643	0.428571	KEGG:04514	KEGG	Cell adhesion molecules	17594	315	KEGG:00000
query_1	TRUE	1.53074e-10	78	2678	38	0.0141897	0.487179	KEGG:05323	KEGG	Rheumatoid arthritis	17594	485	KEGG:00000
query_1	TRUE	2.69948e-08	72	2678	33	0.0123226	0.458333	KEGG:04061	KEGG	Viral protein interaction with cytokine and cytokine receptor	17594	254	KEGG:00000
query_1	TRUE	1.01123e-07	30	2678	19	0.00709485	0.633333	KEGG:05340	KEGG	Primary immunodeficiency	17594	488	KEGG:00000
query_1	TRUE	1.52701e-07	6309	2678	1093	0.40814	0.173245	KEGG:00000	KEGG	KEGG root term	17594	1
query_1	TRUE	2.00684e-07	23	2678	16	0.00597461	0.695652	KEGG:05320	KEGG	Autoimmune thyroid disease	17594	482	KEGG:00000
query_1	TRUE	1.58782e-06	13	2678	11	0.00410754	0.846154	KEGG:05310	KEGG	Asthma	17594	481	KEGG:00000
query_1	TRUE	1.93345e-06	23	2678	15	0.00560119	0.652174	KEGG:05330	KEGG	Allograft rejection	17594	486	KEGG:00000
query_1	TRUE	7.77223e-06	22	2678	14	0.00522778	0.636364	KEGG:05332	KEGG	Graft-versus-host disease	17594	487	KEGG:00000
query_1	TRUE	9.46613e-06	195	2678	57	0.0212845	0.292308	KEGG:04080	KEGG	Neuroactive ligand-receptor interaction	17594	263	KEGG:00000
query_1	TRUE	1.0722e-05	38	2678	19	0.00709485	0.5	KEGG:00380	KEGG	Tryptophan metabolism	17594	48	KEGG:00000
query_1	TRUE	1.27917e-05	112	2678	38	0.0141897	0.339286	KEGG:04630	KEGG	JAK-STAT signaling pathway	17594	332	KEGG:00000
query_1	TRUE	2.76839e-05	62	2678	25	0.00933532	0.403226	KEGG:05140	KEGG	Leishmaniasis	17594	433	KEGG:00000
query_1	TRUE	3.88891e-05	293	2678	75	0.028006	0.255973	KEGG:04151	KEGG	PI3K-Akt signaling pathway	17594	285	KEGG:00000
query_1	TRUE	3.88891e-05	41	2678	19	0.00709485	0.463415	KEGG:05144	KEGG	Malaria	17594	436	KEGG:00000
query_1	TRUE	4.19887e-05	92	2678	32	0.0119492	0.347826	KEGG:04659	KEGG	Th17 cell differentiation	17594	337	KEGG:00000
query_1	TRUE	4.83299e-05	49	2678	21	0.00784167	0.428571	KEGG:05321	KEGG	Inflammatory bowel disease	17594	483	KEGG:00000
query_1	TRUE	5.09881e-05	42	2678	19	0.00709485	0.452381	KEGG:00071	KEGG	Fatty acid degradation	17594	11	KEGG:00000
query_1	TRUE	6.57538e-05	125	2678	39	0.0145631	0.312	KEGG:04145	KEGG	Phagosome	17594	281	KEGG:00000
query_1	TRUE	6.57538e-05	29	2678	15	0.00560119	0.517241	KEGG:04940	KEGG	Type I diabetes mellitus	17594	394	KEGG:00000
query_1	TRUE	8.5458e-05	33	2678	16	0.00597461	0.484848	KEGG:00980	KEGG	Metabolism of xenobiotics by cytochrome P450	17594	154	KEGG:00000
query_1	TRUE	8.5458e-05	83	2678	29	0.010829	0.349398	KEGG:04974	KEGG	Protein digestion and absorption	17594	405	KEGG:00000
query_1	TRUE	0.000117612	52	2678	21	0.00784167	0.403846	KEGG:05416	KEGG	Viral myocarditis	17594	493	KEGG:00000
query_1	TRUE	0.000401833	33	2678	15	0.00560119	0.454545	KEGG:00250	KEGG	Alanine, aspartate and glutamate metabolism	17594	25	KEGG:00000
query_1	TRUE	0.000413612	81	2678	27	0.0100822	0.333333	KEGG:04650	KEGG	Natural killer cell mediated cytotoxicity	17594	334	KEGG:00000
query_1	TRUE	0.000978188	76	2678	25	0.00933532	0.328947	KEGG:04658	KEGG	Th1 and Th2 cell differentiation	17594	336	KEGG:00000
query_1	TRUE	0.00102739	72	2678	24	0.00896191	0.333333	KEGG:04512	KEGG	ECM-receptor interaction	17594	314	KEGG:00000
query_1	TRUE	0.00109119	1314	2678	248	0.0926064	0.188737	KEGG:01100	KEGG	Metabolic pathways	17594	181	KEGG:00000
query_1	TRUE	0.00113182	77	2678	25	0.00933532	0.324675	KEGG:05322	KEGG	Systemic lupus erythematosus	17594	484	KEGG:00000
query_1	TRUE	0.00113649	36	2678	15	0.00560119	0.416667	KEGG:00260	KEGG	Glycine, serine and threonine metabolism	17594	28	KEGG:00000
query_1	TRUE	0.0013733	87	2678	27	0.0100822	0.310345	KEGG:05146	KEGG	Amoebiasis	17594	438	KEGG:00000
query_1	TRUE	0.00143677	19	2678	10	0.00373413	0.526316	KEGG:00340	KEGG	Histidine metabolism	17594	40	KEGG:00000
query_1	TRUE	0.00154014	164	2678	43	0.0160568	0.262195	KEGG:04062	KEGG	Chemokine signaling pathway	17594	255	KEGG:00000
query_1	TRUE	0.00179987	30	2678	13	0.00485437	0.433333	KEGG:00982	KEGG	Drug metabolism - cytochrome P450	17594	156	KEGG:00000
query_1	TRUE	0.00229603	20	2678	10	0.00373413	0.5	KEGG:00650	KEGG	Butanoate metabolism	17594	112	KEGG:00000
query_1	TRUE	0.00329811	460	2678	97	0.0362211	0.21087	KEGG:05200	KEGG	Pathways in cancer	17594	453	KEGG:00000
query_1	TRUE	0.00344241	97	2678	28	0.0104556	0.28866	KEGG:05142	KEGG	Chagas disease	17594	434	KEGG:00000
query_1	TRUE	0.00344433	48	2678	17	0.00634802	0.354167	KEGG:00280	KEGG	Valine, leucine and isoleucine degradation	17594	31	KEGG:00000
query_1	TRUE	0.00396975	4	2678	4	0.00149365	1	KEGG:03260	KEGG	Virion - Human immunodeficiency virus	17594	226	KEGG:00000
query_1	TRUE	0.00396975	66	2678	21	0.00784167	0.318182	KEGG:03320	KEGG	PPAR signaling pathway	17594	236	KEGG:00000
query_1	TRUE	0.00401079	198	2678	48	0.0179238	0.242424	KEGG:05166	KEGG	Human T-cell leukemia virus 1 infection	17594	447	KEGG:00000
query_1	TRUE	0.00431818	99	2678	28	0.0104556	0.282828	KEGG:04670	KEGG	Leukocyte transendothelial migration	17594	343	KEGG:00000
query_1	TRUE	0.00431818	29	2678	12	0.00448096	0.413793	KEGG:00630	KEGG	Glyoxylate and dicarboxylate metabolism	17594	107	KEGG:00000
query_1	TRUE	0.00561171	26	2678	11	0.00410754	0.423077	KEGG:00410	KEGG	beta-Alanine metabolism	17594	55	KEGG:00000
query_1	TRUE	0.00585182	101	2678	28	0.0104556	0.277228	KEGG:01200	KEGG	Carbon metabolism	17594	184	KEGG:00000
query_1	TRUE	0.00685998	83	2678	24	0.00896191	0.289157	KEGG:05410	KEGG	Hypertrophic cardiomyopathy	17594	489	KEGG:00000
query_1	TRUE	0.00724098	93	2678	26	0.00970874	0.27957	KEGG:05145	KEGG	Toxoplasmosis	17594	437	KEGG:00000
query_1	TRUE	0.00724098	199	2678	47	0.0175504	0.236181	KEGG:04020	KEGG	Calcium signaling pathway	17594	250	KEGG:00000
query_1	TRUE	0.00766072	31	2678	12	0.00448096	0.387097	KEGG:05204	KEGG	Chemical carcinogenesis - DNA adducts	17594	456	KEGG:00000
query_1	TRUE	0.00913678	85	2678	24	0.00896191	0.282353	KEGG:05414	KEGG	Dilated cardiomyopathy	17594	491	KEGG:00000
query_1	TRUE	0.00972782	135	2678	34	0.012696	0.251852	KEGG:04072	KEGG	Phospholipase D signaling pathway	17594	261	KEGG:00000
query_1	TRUE	0.00972782	110	2678	29	0.010829	0.263636	KEGG:04380	KEGG	Osteoclast differentiation	17594	309	KEGG:00000
query_1	TRUE	0.00972782	140	2678	35	0.0130695	0.25	KEGG:05152	KEGG	Tuberculosis	17594	440	KEGG:00000
query_1	TRUE	0.0106637	172	2678	41	0.0153099	0.238372	KEGG:05169	KEGG	Epstein-Barr virus infection	17594	450	KEGG:00000
query_1	TRUE	0.013805	138	2678	34	0.012696	0.246377	KEGG:04621	KEGG	NOD-like receptor signaling pathway	17594	326	KEGG:00000
query_1	TRUE	0.0153246	79	2678	22	0.00821509	0.278481	KEGG:04146	KEGG	Peroxisome	17594	282	KEGG:00000
query_1	TRUE	0.016529	56	2678	17	0.00634802	0.303571	KEGG:00561	KEGG	Glycerolipid metabolism	17594	85	KEGG:00000
query_1	TRUE	0.0180304	90	2678	24	0.00896191	0.266667	KEGG:04064	KEGG	NF-kappa B signaling pathway	17594	256	KEGG:00000
query_1	TRUE	0.0180304	52	2678	16	0.00597461	0.307692	KEGG:00010	KEGG	Glycolysis / Gluconeogenesis	17594	2	KEGG:00000
query_1	TRUE	0.0198452	15	2678	7	0.00261389	0.466667	KEGG:00053	KEGG	Ascorbate and aldarate metabolism	17594	8	KEGG:00000
query_1	TRUE	0.0218862	44	2678	14	0.00522778	0.318182	KEGG:04612	KEGG	Antigen processing and presentation	17594	322	KEGG:00000
query_1	TRUE	0.0344073	65	2678	18	0.00672143	0.276923	KEGG:05133	KEGG	Pertussis	17594	430	KEGG:00000
query_1	TRUE	0.0375653	56	2678	16	0.00597461	0.285714	KEGG:01212	KEGG	Fatty acid metabolism	17594	186	KEGG:00000
query_1	TRUE	0.0399419	47	2678	14	0.00522778	0.297872	KEGG:00590	KEGG	Arachidonic acid metabolism	17594	92	KEGG:00000
query_1	TRUE	0.0406183	38	2678	12	0.00448096	0.315789	KEGG:00830	KEGG	Retinol metabolism	17594	127	KEGG:00000
query_1	TRUE	0.0409908	112	2678	27	0.0100822	0.241071	KEGG:04660	KEGG	T cell receptor signaling pathway	17594	338	KEGG:00000
query_1	TRUE	0.0409908	17	2678	7	0.00261389	0.411765	KEGG:00220	KEGG	Arginine biosynthesis	17594	21	KEGG:00000
query_1	TRUE	0.0482906	53	2678	15	0.00560119	0.283019	KEGG:05217	KEGG	Basal cell carcinoma	17594	468	KEGG:00000

## Sheet: Table_S6
analysis	metric	value	note
Primary equal-weight composite (23 genes; SLC7A11 excluded)	correlation_with_primary	1.000 (reference)	Analysis-plan-defined panel
Equal-weight composite + SLC7A11 (24 genes)	correlation_with_primary	0.996	LOCO Pearson r; SLC7A11 detected in 13.2% of samples only
CKD 3/4 cortex 10% trimmed mean	trimmed_mean_composite	0.029	At n = 7, a standard 10% trim removes zero observations from each tail, so the trimmed mean equals the arithmetic mean
PCA arm-score analysis	PC1_variance_explained	88.4%	PC1 loadings: ferroptosis 0.7071, HIF 0.7071 — independently recovers equal weighting
PCA arm-score analysis	arm_correlation	r = 0.77	Pearson r between ferroptosis and HIF arm scores (n = 21 cortex)
Weight perturbation (w_ferro = 0.30)	spearman_rho_with_stage	-0.01	Non-monotonic pattern persists
Weight perturbation (w_ferro = 0.40)	spearman_rho_with_stage	0.07	Non-monotonic pattern persists
Weight perturbation (w_ferro = 0.50, primary)	spearman_rho_with_stage	0.11	Non-monotonic pattern persists; KW p = 0.221
Weight perturbation (w_ferro = 0.60)	spearman_rho_with_stage	0.14	Non-monotonic pattern persists
Weight perturbation (w_ferro = 0.70)	spearman_rho_with_stage	0.14	Non-monotonic pattern persists
Weight perturbation summary	kw_p_range	0.17–0.34	No weighting yields significant composite-stage association

## Sheet: Table_S7_summary
marker_set	markers_used	n_markers_detected	stage	n_samples	mean_z	sd_z
Macrophage/monocyte	CD68,CD163,LYZ	3	Control	6	-0.747	0.566
Macrophage/monocyte	CD68,CD163,LYZ	3	CKD 1/2	8	0.315	0.813
Macrophage/monocyte	CD68,CD163,LYZ	3	CKD 3/4	7	0.28	0.225
Proximal tubule	SLC34A1,LRP2,MIOX	3	Control	6	0.781	0.197
Proximal tubule	SLC34A1,LRP2,MIOX	3	CKD 1/2	8	0.186	0.568
Proximal tubule	SLC34A1,LRP2,MIOX	3	CKD 3/4	7	-0.882	0.813
Endothelial	PECAM1,VWF,CDH5	3	Control	6	-0.512	0.312
Endothelial	PECAM1,VWF,CDH5	3	CKD 1/2	8	-0.316	0.577
Endothelial	PECAM1,VWF,CDH5	3	CKD 3/4	7	0.8	0.585
Fibroblast/myofibroblast	COL1A1,PDGFRB,ACTA2	3	Control	6	-0.77	0.833
Fibroblast/myofibroblast	COL1A1,PDGFRB,ACTA2	3	CKD 1/2	8	-0.102	0.72
Fibroblast/myofibroblast	COL1A1,PDGFRB,ACTA2	3	CKD 3/4	7	0.777	0.354
Cytokine/NF-κB	TNF,IL6,NFKB1	3	Control	6	-0.648	0.545
Cytokine/NF-κB	TNF,IL6,NFKB1	3	CKD 1/2	8	-0.04	0.671
Cytokine/NF-κB	TNF,IL6,NFKB1	3	CKD 3/4	7	0.601	0.706

## Sheet: Table_S7_per_sample
sample_id	stage	marker_set	markers_used	score_z
SRR34712217	Control	Macrophage/monocyte	CD68,CD163,LYZ	-0.816
SRR34712216	Control	Macrophage/monocyte	CD68,CD163,LYZ	-0.053
SRR34712215	Control	Macrophage/monocyte	CD68,CD163,LYZ	-0.046
SRR34712214	Control	Macrophage/monocyte	CD68,CD163,LYZ	-1.16
SRR34712213	Control	Macrophage/monocyte	CD68,CD163,LYZ	-1.34
SRR34712212	Control	Macrophage/monocyte	CD68,CD163,LYZ	-1.064
SRR34712211	CKD 1/2	Macrophage/monocyte	CD68,CD163,LYZ	-0.213
SRR34712209	CKD 1/2	Macrophage/monocyte	CD68,CD163,LYZ	-0.507
SRR34712208	CKD 1/2	Macrophage/monocyte	CD68,CD163,LYZ	0.722
SRR34712207	CKD 1/2	Macrophage/monocyte	CD68,CD163,LYZ	1.443
SRR34712206	CKD 1/2	Macrophage/monocyte	CD68,CD163,LYZ	-0.161
SRR34712205	CKD 1/2	Macrophage/monocyte	CD68,CD163,LYZ	-0.708
SRR34712204	CKD 1/2	Macrophage/monocyte	CD68,CD163,LYZ	1.189
SRR34712203	CKD 1/2	Macrophage/monocyte	CD68,CD163,LYZ	0.756
SRR34712202	CKD 3/4	Macrophage/monocyte	CD68,CD163,LYZ	0.045
SRR34712201	CKD 3/4	Macrophage/monocyte	CD68,CD163,LYZ	0.106
SRR34712200	CKD 3/4	Macrophage/monocyte	CD68,CD163,LYZ	0.25
SRR34712199	CKD 3/4	Macrophage/monocyte	CD68,CD163,LYZ	0.467
SRR34712198	CKD 3/4	Macrophage/monocyte	CD68,CD163,LYZ	0.125
SRR34712197	CKD 3/4	Macrophage/monocyte	CD68,CD163,LYZ	0.287
SRR34712196	CKD 3/4	Macrophage/monocyte	CD68,CD163,LYZ	0.679
SRR34712217	Control	Proximal tubule	SLC34A1,LRP2,MIOX	0.818
SRR34712216	Control	Proximal tubule	SLC34A1,LRP2,MIOX	0.72
SRR34712215	Control	Proximal tubule	SLC34A1,LRP2,MIOX	0.456
SRR34712214	Control	Proximal tubule	SLC34A1,LRP2,MIOX	1.026
SRR34712213	Control	Proximal tubule	SLC34A1,LRP2,MIOX	0.928
SRR34712212	Control	Proximal tubule	SLC34A1,LRP2,MIOX	0.736
SRR34712211	CKD 1/2	Proximal tubule	SLC34A1,LRP2,MIOX	0.677
SRR34712209	CKD 1/2	Proximal tubule	SLC34A1,LRP2,MIOX	0.431
SRR34712208	CKD 1/2	Proximal tubule	SLC34A1,LRP2,MIOX	0.481
SRR34712207	CKD 1/2	Proximal tubule	SLC34A1,LRP2,MIOX	0.235
SRR34712206	CKD 1/2	Proximal tubule	SLC34A1,LRP2,MIOX	-0.641
SRR34712205	CKD 1/2	Proximal tubule	SLC34A1,LRP2,MIOX	0.557
SRR34712204	CKD 1/2	Proximal tubule	SLC34A1,LRP2,MIOX	0.527
SRR34712203	CKD 1/2	Proximal tubule	SLC34A1,LRP2,MIOX	-0.78
SRR34712202	CKD 3/4	Proximal tubule	SLC34A1,LRP2,MIOX	-0.865
SRR34712201	CKD 3/4	Proximal tubule	SLC34A1,LRP2,MIOX	0.206
SRR34712200	CKD 3/4	Proximal tubule	SLC34A1,LRP2,MIOX	-1.479
SRR34712199	CKD 3/4	Proximal tubule	SLC34A1,LRP2,MIOX	-0.92
SRR34712198	CKD 3/4	Proximal tubule	SLC34A1,LRP2,MIOX	-0.195
SRR34712197	CKD 3/4	Proximal tubule	SLC34A1,LRP2,MIOX	-0.659
SRR34712196	CKD 3/4	Proximal tubule	SLC34A1,LRP2,MIOX	-2.261
SRR34712217	Control	Endothelial	PECAM1,VWF,CDH5	-0.458
SRR34712216	Control	Endothelial	PECAM1,VWF,CDH5	-0.638
SRR34712215	Control	Endothelial	PECAM1,VWF,CDH5	-0.02
SRR34712214	Control	Endothelial	PECAM1,VWF,CDH5	-0.644
SRR34712213	Control	Endothelial	PECAM1,VWF,CDH5	-0.944
SRR34712212	Control	Endothelial	PECAM1,VWF,CDH5	-0.365
SRR34712211	CKD 1/2	Endothelial	PECAM1,VWF,CDH5	0.144
SRR34712209	CKD 1/2	Endothelial	PECAM1,VWF,CDH5	-0.322
SRR34712208	CKD 1/2	Endothelial	PECAM1,VWF,CDH5	-0.279
SRR34712207	CKD 1/2	Endothelial	PECAM1,VWF,CDH5	-1.279
SRR34712206	CKD 1/2	Endothelial	PECAM1,VWF,CDH5	-0.784
SRR34712205	CKD 1/2	Endothelial	PECAM1,VWF,CDH5	-0.544
SRR34712204	CKD 1/2	Endothelial	PECAM1,VWF,CDH5	-0.075
SRR34712203	CKD 1/2	Endothelial	PECAM1,VWF,CDH5	0.611
SRR34712202	CKD 3/4	Endothelial	PECAM1,VWF,CDH5	1.33
SRR34712201	CKD 3/4	Endothelial	PECAM1,VWF,CDH5	0.192
SRR34712200	CKD 3/4	Endothelial	PECAM1,VWF,CDH5	0.903
SRR34712199	CKD 3/4	Endothelial	PECAM1,VWF,CDH5	-0.053
SRR34712198	CKD 3/4	Endothelial	PECAM1,VWF,CDH5	1.147
SRR34712197	CKD 3/4	Endothelial	PECAM1,VWF,CDH5	0.576
SRR34712196	CKD 3/4	Endothelial	PECAM1,VWF,CDH5	1.503
SRR34712217	Control	Fibroblast/myofibroblast	COL1A1,PDGFRB,ACTA2	-0.98
SRR34712216	Control	Fibroblast/myofibroblast	COL1A1,PDGFRB,ACTA2	-0.284
SRR34712215	Control	Fibroblast/myofibroblast	COL1A1,PDGFRB,ACTA2	0.5
SRR34712214	Control	Fibroblast/myofibroblast	COL1A1,PDGFRB,ACTA2	-1.649
SRR34712213	Control	Fibroblast/myofibroblast	COL1A1,PDGFRB,ACTA2	-1.643
SRR34712212	Control	Fibroblast/myofibroblast	COL1A1,PDGFRB,ACTA2	-0.563
SRR34712211	CKD 1/2	Fibroblast/myofibroblast	COL1A1,PDGFRB,ACTA2	0.144
SRR34712209	CKD 1/2	Fibroblast/myofibroblast	COL1A1,PDGFRB,ACTA2	0.017
SRR34712208	CKD 1/2	Fibroblast/myofibroblast	COL1A1,PDGFRB,ACTA2	-0.308
SRR34712207	CKD 1/2	Fibroblast/myofibroblast	COL1A1,PDGFRB,ACTA2	-1.041
SRR34712206	CKD 1/2	Fibroblast/myofibroblast	COL1A1,PDGFRB,ACTA2	-0.49
SRR34712205	CKD 1/2	Fibroblast/myofibroblast	COL1A1,PDGFRB,ACTA2	-0.871
SRR34712204	CKD 1/2	Fibroblast/myofibroblast	COL1A1,PDGFRB,ACTA2	0.797
SRR34712203	CKD 1/2	Fibroblast/myofibroblast	COL1A1,PDGFRB,ACTA2	0.935
SRR34712202	CKD 3/4	Fibroblast/myofibroblast	COL1A1,PDGFRB,ACTA2	0.477
SRR34712201	CKD 3/4	Fibroblast/myofibroblast	COL1A1,PDGFRB,ACTA2	0.899
SRR34712200	CKD 3/4	Fibroblast/myofibroblast	COL1A1,PDGFRB,ACTA2	1.07
SRR34712199	CKD 3/4	Fibroblast/myofibroblast	COL1A1,PDGFRB,ACTA2	0.229
SRR34712198	CKD 3/4	Fibroblast/myofibroblast	COL1A1,PDGFRB,ACTA2	0.741
SRR34712197	CKD 3/4	Fibroblast/myofibroblast	COL1A1,PDGFRB,ACTA2	0.737
SRR34712196	CKD 3/4	Fibroblast/myofibroblast	COL1A1,PDGFRB,ACTA2	1.283
SRR34712217	Control	Cytokine/NF-κB	TNF,IL6,NFKB1	-0.928
SRR34712216	Control	Cytokine/NF-κB	TNF,IL6,NFKB1	-0.36
SRR34712215	Control	Cytokine/NF-κB	TNF,IL6,NFKB1	0.258
SRR34712214	Control	Cytokine/NF-κB	TNF,IL6,NFKB1	-1.1
SRR34712213	Control	Cytokine/NF-κB	TNF,IL6,NFKB1	-1.19
SRR34712212	Control	Cytokine/NF-κB	TNF,IL6,NFKB1	-0.567
SRR34712211	CKD 1/2	Cytokine/NF-κB	TNF,IL6,NFKB1	0.411
SRR34712209	CKD 1/2	Cytokine/NF-κB	TNF,IL6,NFKB1	-0.871
SRR34712208	CKD 1/2	Cytokine/NF-κB	TNF,IL6,NFKB1	0.147
SRR34712207	CKD 1/2	Cytokine/NF-κB	TNF,IL6,NFKB1	0.414
SRR34712206	CKD 1/2	Cytokine/NF-κB	TNF,IL6,NFKB1	-0.972
SRR34712205	CKD 1/2	Cytokine/NF-κB	TNF,IL6,NFKB1	-0.587
SRR34712204	CKD 1/2	Cytokine/NF-κB	TNF,IL6,NFKB1	0.333
SRR34712203	CKD 1/2	Cytokine/NF-κB	TNF,IL6,NFKB1	0.804
SRR34712202	CKD 3/4	Cytokine/NF-κB	TNF,IL6,NFKB1	0.549
SRR34712201	CKD 3/4	Cytokine/NF-κB	TNF,IL6,NFKB1	-0.777
SRR34712200	CKD 3/4	Cytokine/NF-κB	TNF,IL6,NFKB1	1.395
SRR34712199	CKD 3/4	Cytokine/NF-κB	TNF,IL6,NFKB1	0.761
SRR34712198	CKD 3/4	Cytokine/NF-κB	TNF,IL6,NFKB1	0.658
SRR34712197	CKD 3/4	Cytokine/NF-κB	TNF,IL6,NFKB1	0.398
SRR34712196	CKD 3/4	Cytokine/NF-κB	TNF,IL6,NFKB1	1.225
